# Supplementary material for: Risk factors for postoperative delirium in patients undergoing orthopedic procedures: a systematic review and meta-analysis
Source: PLoS One. 2025 Apr 1;20(4):e0321025. doi: 10.1371/journal.pone.0321025 (PMC11961132; doi:10.1371/journal.pone.0321025)
Supplement: S2 Table — (XLSX) [file pone.0321025.s002.xlsx]

## Sheet: Supporting Information
No	title	Year of publication	Authors	Journal	Decision	Excluded Reason
1	[Delirium after a fractured hip in more than one-third of the patients].	2007	van Wensen, R J A ; Dautzenberg, P L J ; Koek, H L ; Olsman, J G ; Bosscha, K	Nederlands tijdschrift voor geneeskunde	Excluded	Not in English
2	[Incidence and risk factors of delirium after hip surgery].	2004	Bickel, Horst ; Gradinger, Reiner ; Kochs, Eberhard ; Wagner, Klaus ; Förstl, Hans	Psychiatrische Praxis	Excluded	Not in English
3	[Intraoperative hypotension and delirium in patients with hip fracture].	2020	Tantardini, Valeria ; Roca, Frederic ; Bahri, Oarda ; Compere, Vincent ; Dujardin, Franck ; Chassagne, Philippe	Geriatrie et psychologie neuropsychiatrie du vieillissement	Excluded	Not in English
4	[Risk factors associated with delirium for patients with hip fracture under the orthogeriatric unit mode].	2018	Yuan, Y ; Han, Y Z ; Ji, X J ; Shi, C M ; Li, Z Q ; Zhou, Y ; Yang, Q G ; Wang, G ; Guo, X Y	Zhonghua yi xue za zhi	Excluded	Not in English
5	[Risk factors for delirium of elderly patients undergoing hip fracture operation].	2013	Shen, Yu ; Shen, Hui-liang ; Zhang, Wen ; Fang, Xiu-tong	Zhonghua yi xue za zhi	Excluded	Not in English
6	2018 Update on Medical Overuse.	2019	Morgan, Daniel J ; Dhruva, Sanket S ; Coon, Eric R ; Wright, Scott M ; Korenstein, Deborah	JAMA internal medicine	Excluded	Excluded by title and abstract
7	2018 Update on Medical Overuse.	2019	Morgan, Daniel J. ; Dhruva, Sanket S. ; Coon, Eric R. ; Wright, Scott M. ; Korenstein, Deborah	JAMA Internal Medicine	Excluded	Duplicate article
8	5-HT3 receptor antagonists decrease the prevalence of postoperative delirium in older patients undergoing orthopedic lower limb surgery.	2021	Shin, Hyun-Jung ; Yoon, Jiwon ; Na, Hyo-Seok	Perioperative medicine (London, England)	Excluded	Excluded by title and abstract
9	A clinical prediction rule based on preoperative factors predicted the development of delirium after cardiac surgery.	2009	Travale I	Evidence Based Nursing	Excluded	Excluded by title and abstract
10	A comparative effectiveness secondary data analysis: Selected short term economic and clinical outcomes of rapid surgical intervention in the geriatric fracture population.	2014	Dries, Susan Elizabeth	Comparative effectiveness secondary data analysis: Selected short term economic & clinical outcomes of rapid surgical intervention in the geriatric fracture population	Excluded	Excluded by title and abstract
11	A Comparative Study between Postoperative Analgesia of Fascia Iliaca Compartment Block and Anterior Quadratus Lumborum Block in Proximal Femur Fracture.	2022	Abd Elmaksoud, O S M ; Elansary, S E M ; Fahmy, N G ; Hussien, R M	Anesthesiology research and practice	Excluded	Excluded by title and abstract
12	A comparison of pain and its treatment in advanced dementia and cognitively intact patients with hip fracture.	2000	Morrison RS ; Siu AL ; Morrison, R S ; Siu, A L	Journal of Pain & Symptom Management	Excluded	Excluded by title and abstract
13	A comparison of physician and patient time trade-offs for postoperative hip outcomes.	2009	Gu, Ning Yan ; Wolf, Christopher ; Leopold, Seth ; Manner, Paul A ; Doctor, Jason N	Value in health : the journal of the International Society for Pharmacoeconomics and Outcomes Research	Excluded	Excluded by title and abstract
14	A Comparison of the Pain Assessment Checklist for Seniors with Limited Ability to Communicate (PACSLAC) and Pain Assessment in Advanced Dementia Scale (PAINAD).	2020	Natavio, Teofanes ; McQuillen, Elizabeth ; Dietrich, Mary S. ; Wells, Nancy ; Rhoten, Bethany A. ; Vallerand, April Hazard ; Monroe, Todd B.	Pain Management Nursing	Excluded	Excluded by title and abstract
15	A comparison of the use of uncemented hydroxyapatite-coated bipolar and cemented femoral stems in the treatment of femoral neck fractures: a case-control study.	2014	Bell, K R ; Clement, N D ; Jenkins, P J ; Keating, J F	The bone & joint journal	Excluded	Excluded by title and abstract
16	A comparison of the use of uncemented hydroxyapatite-coated bipolar and cemented femoral stems in the treatment of femoral neck fractures: a case-control study.	2014	Bell, K R ; Clement, N D ; Jenkins, P J ; Keating, J F	Bone & Joint Journal (British)	Excluded	Duplicate article
17	A contrastive analysis of release patterns of biochemical markers of brain damage after coronary artery bypass grafting and valve replacement and their association with the neurobehavioral outcome after cardiac surgery.	1999	Herrmann, M ; Ebert, A D ; Tober, D ; Hann, J ; Huth, C	European journal of cardio-thoracic surgery : official journal of the European Association for Cardio-thoracic Surgery	Excluded	Excluded by title and abstract
18	A cross-sectional study exploring cognitive impairment in kidney failure.	2022	Nicholas, Pauline ; Green, Theresa ; Purtell, Louise ; Bonner, Ann	Journal of renal care	Excluded	Excluded by title and abstract
19	A Description of Novel Uses of Hip Protectors in an Elderly Hip Fracture Population: A Technical Report.	2022	Nolan, Patrick ; Tiedt, Lauren ; Ellanti, Prasad ; McCarthy, Tom	Cureus	Excluded	Excluded by title and abstract
20	A double-blind, randomised, placebo-controlled trial comparing intrathecal bupivacaine with bupivacaine plus morphine to reduce delirium in patients with hip fractures-Salmon-Mind trial study protocol.	2023	Teunissen, Aart Jan W ; Koning, Mark V ; Liefers, Willem J ; Stap, Dawi V D ; Roukema, Gert ; de Bruijn, Bart ; Teunissen, Charlotte E ; Koopman, Seppe A	BJA open	Excluded	Excluded by title and abstract
21	A fatal myelosuppression, diarrhea and neurotoxicity induced by combination of irinotecan and tegafur-gimeracil-oteracil potassium in the treatment of colon cancer: a case report.	2020	Liu, Yang-Xi ; Le, Ke-Jia ; Zhang, Chi ; Cui, Min ; Zhou, Hong ; Su, Ying-Jie ; Gu, Zhi-Chun	Translational cancer research	Excluded	Excluded by title and abstract
22	A High Postoperative Atropinic Burden is Associated with Postoperative Delirium in Elderly Patients with Hip Fracture: Results of the Prospective, Observational, ATROPAGE Trial.	2022	Ferré, Fabrice ; Piel-Julian, Marie-Léa ; Tincres, Francis ; Ba, Cyndie ; Menut, Rémi ; Ferrier, Anne ; Bosch, Laetitia ; Martin, Charlotte ; Labaste, François ; Montastruc, François ; Sommet, Agnès ; Balardy, Laurent ; Minville, Vincent	Clinical interventions in aging	Excluded	Outcome was not a risk factor
23	A history of aggression is a risk factor for postoperative confusion in elderly male drinkers.	2007	Kudoh, Akira ; Takase, Hajime ; Matsuno, Shinya ; Katagai, Hiroshi	Journal of anesthesia	Excluded	Excluded by title and abstract
24	A logistic regression analysis comparing minimalistic approach and intubation anaesthesia in patients undergoing transfemoral transcatheter aortic valve replacement.	2020	Maier, Alexander ; Hammerich, Benedikt ; Humburger, Frank ; Brieschal, Thomas ; Heidt, Timo ; Bothe, Wolfgang ; Schröfel, Holger ; Kaier, Klaus ; Zehender, Manfred ; Reinöhl, Jochen ; Bode, Christoph ; von Zur Mühlen, Constantin ; Stachon, Peter	PloS one	Excluded	Excluded by title and abstract
25	A longitudinal examination of functional recovery among older people with subcapital hip fractures.	1997	Young, Y ; Brant, L ; German, P ; Kenzora, J ; Magaziner, J	Journal of the American Geriatrics Society	Excluded	Excluded by title and abstract
26	A longitudinal examination of functional recovery among older people with subcapital hip fractures.	1997	Young Y ; Brant L ; German P ; Kenzora J ; Magaziner J	Journal of the American Geriatrics Society	Excluded	Duplicate article
27	A machine-learning model to predict postoperative delirium following knee arthroplasty using electronic health records.	2022	Jung, Jong Wook ; Hwang, Sunghyun ; Ko, Sunho ; Jo, Changwung ; Park, Hye Youn ; Han, Hyuk-Soo ; Lee, Myung Chul ; Park, Jee Eun ; Ro, Du Hyun	BMC psychiatry	Excluded	Excluded by title and abstract
28	A multidisciplinary, multifactorial intervention program reduces postoperative falls and injuries after femoral neck fracture.	2007	Stenvall, M ; Olofsson, B ; Lundström, M ; Englund, U ; Borssén, B ; Svensson, O ; Nyberg, L ; Gustafson, Y	Osteoporosis international : a journal established as result of cooperation between the European Foundation for Osteoporosis and the National Osteoporosis Foundation of the USA	Excluded	Excluded by title and abstract
29	A multi-institutional prospective observational study to evaluate fascia iliaca compartment block (FICB) for preventing delirium in adults with hip fracture.	2022	Salottolo, Kristin ; Meinig, Richard ; Fine, Landon ; Kelly, Michael ; Madayag, Robert ; Ekengren, Francie ; Tanner, Allen ; Roman, Phillip ; Bar-Or, David	Trauma surgery & acute care open	Excluded	Excluded by title and abstract
30	A national quality registers as a tool to audit items of the fundamentals of care to older patients with hip fractures.	2016	Hommel, Ami ; Bååth, Carina	International journal of older people nursing	Excluded	Excluded by title and abstract
31	A national quality registers as a tool to audit items of the fundamentals of care to older patients with hip fractures.	2016	Hommel, Ami ; Bååth, Carina	International Journal of Older People Nursing	Excluded	Duplicate article
32	A nationwide study of the long-term prevalence of dementia and its risk factors in the Swedish intensive care cohort.	2020	Ahlström, Börn ; Larsson, Ing-Marie ; Strandberg, Gunnar ; Lipcsey, Miklos	Critical care (London, England)	Excluded	Excluded by title and abstract
33	A novel geriatric assessment frailty score predicts 2-year mortality after transcatheter aortic valve implantation.	2019	Skaar, Elisabeth ; Eide, Leslie Sofia Pareja ; Norekvål, Tone Merete ; Ranhoff, Anette Hylen ; Nordrehaug, Jan Erik ; Forman, Daniel Edward ; Schoenenberger, Andreas W ; Hufthammer, Karl Ove ; Kuiper, Karel Kier-Jan ; Bleie, Øvind ; Packer, Erik Jerome Stene ; Langørgen, Jørund ; Haaverstad, Rune ; Schaufel, Margrethe Aase	European heart journal. Quality of care & clinical outcomes	Excluded	Excluded by title and abstract
34	A Novel Machine Learning Predictive Tool Assessing Outpatient or Inpatient Designation for Medicare Patients Undergoing Total Knee Arthroplasty.	2022	Kugelman, David ; Huang, Shengnan ; Teo, Greg ; Doran, Michael ; Singh, Vivek ; Buchalter, Daniel ; Long, William J	Arthroplasty today	Excluded	Excluded by title and abstract
35	A Novel Preoperative Electroencephalogram-Derived Index to Predict Early Postoperative Delirium in Elderly Patients After Hip Fracture Surgeries: Development of a Prediction Model.	2024	Nawan, Ayixia ; Wang, Geng ; Zhao, Congcong ; Zhang, Wenchao ; Jiang, Bailin ; Feng, Yi	Geriatric orthopaedic surgery & rehabilitation	Excluded	Excluded by title and abstract
36	A Novel Preoperative Electroencephalogram-Derived Index to Predict Early Postoperative Delirium in Elderly Patients After Hip Fracture Surgeries: Development of a Prediction Model.	2024	Nawan, Ayixia ; Wang, Geng ; Zhao, Congcong ; Zhang, Wenchao ; Jiang, Bailin ; Feng, Yi	Geriatric Orthopaedic Surgery & Rehabilitation	Excluded	Duplicate article
37	A nurse-led interdisciplinary intervention program for delirium in elderly hip-fracture patients.	2001	Milisen, K ; Foreman, M D ; Abraham, I L ; De Geest, S ; Godderis, J ; Vandermeulen, E ; Fischler, B ; Delooz, H H ; Spiessens, B ; Broos, P L	Journal of the American Geriatrics Society	Excluded	Excluded by title and abstract
38	A nurse-led interdisciplinary intervention program for delirium in elderly hip-fracture patients.	2001	Milisen K ; Foreman MD ; Abraham IL ; De Geest S ; Godderis J ; Vandermeulen E ; Fischler B ; Delooz HH ; Spiessens B ; Broos PLO	Journal of the American Geriatrics Society	Excluded	Duplicate article
39	A patient satisfaction survey investigating pre- and post-operative information provision in lower limb surgery.	2020	Renna, Maxwell Stanley ; Metcalfe, Andrew ; Ellard, David ; Davies, David	BMC musculoskeletal disorders	Excluded	Excluded by title and abstract
40	A patient satisfaction survey investigating pre- and post-operative information provision in lower limb surgery.	2020	Renna, Maxwell Stanley ; Metcalfe, Andrew ; Ellard, David ; Davies, David	BMC Musculoskeletal Disorders	Excluded	Duplicate article
41	A personality trait contributes to the occurrence of postoperative delirium: a prospective study.	2016	Shin, Jung Eun ; Kyeong, Sunghyon ; Lee, Jong-Seok ; Park, Jin Young ; Lee, Woo Suk ; Kim, Jae-Jin ; Yang, Kyu Hyun	BMC psychiatry	Excluded	Excluded by title and abstract
42	A pilot study evaluating presurgery neuroanatomical biomarkers for postoperative cognitive decline after total knee arthroplasty in older adults.	2014	Price, Catherine C ; Tanner, Jared J ; Schmalfuss, Ilona ; Garvan, Cynthia Wilson ; Gearen, Peter ; Dickey, David ; Heilman, Kenneth ; McDonagh, David L ; Libon, David J ; Leonard, Christiana ; Bowers, Dawn ; Monk, Terri G	Anesthesiology	Excluded	Excluded by title and abstract
43	A pilot study evaluating presurgery neuroanatomical biomarkers for postoperative cognitive decline after total knee arthroplasty in older adults.	2014	Price, Catherine C ; Tanner, Jared J ; Schmalfuss, Ilona ; Garvan, Cynthia Wilson ; Gearen, Peter ; Dickey, David ; Heilman, Kenneth ; McDonagh, David L ; Libon, David J ; Leonard, Christiana ; Bowers, Dawn ; Monk, Terri G	Anesthesiology	Excluded	Duplicate article
44	A population-based study on the association between dementia and hip fractures in 85-year olds.	1996	Johansson, C ; Skoog, I	Aging (Milan, Italy)	Excluded	Excluded by title and abstract
45	A Post-operative Masquerade: Simulation-based Scenario Challenging Clinical Clerks to Recognize an Atypical Presentation of Myocardial Infarction.	2020	Pickard, Vanessa ; O'Regan, Noel B ; Sheppard, Gillian ; Dubrowski, Adam	Cureus	Excluded	Excluded by title and abstract
46	A predictive scoring system for postoperative delirium in the elderly patients with intertrochanteric fracture.	2023	Hu, Yunjiu ; Yang, Mingming	BMC surgery	Excluded	Excluded by title and abstract
47	A prospective study of nosocomial urinary tract infection in hip fracture patients.	2011	Hälleberg Nyman, Maria ; Johansson, Jan-Erik ; Persson, Katarina ; Gustafsson, Margareta	Journal of Clinical Nursing (John Wiley & Sons, Inc.)	Excluded	Excluded by title and abstract
48	A prospective study of urinary retention and risk of death after proximal femoral fracture.	1996	Smith, N K ; Albazzaz, M K	Age and ageing	Excluded	Excluded by title and abstract
49	A prospective study of urinary retention and risk of death after proximal femoral fracture.	1996	Smith NKG ; Albazzaz MK	Age & Ageing	Excluded	Duplicate article
50	A quality improvement project addressing the underreporting of delirium in hip fracture patients.	2022	Onizuka, Naoko ; Huyke-Herná｡ndez, Fernando A ; Roby, Myriam A ; Martell, Tom F ; Scislow, Rachael M ; Jones, Sarah C ; Olson, Andrew ; James, Nicole ; Switzer, Julie A	International journal of orthopaedic and trauma nursing	Excluded	Excluded by title and abstract
51	A randomised trial of peri-operative positive airway pressure for postoperative delirium in patients at risk for obstructive sleep apnoea after regional anaesthesia with sedation or general anaesthesia for joint arthroplasty.	2017	Nadler, J W ; Evans, J L ; Fang, E ; Preud'Homme, X A ; Daughtry, R L ; Chapman, J B ; Bolognesi, M P ; Attarian, D E ; Wellman, S S ; Krystal, A D	Anaesthesia	Excluded	Excluded by title and abstract
52	A randomised trial of peri-operative positive airway pressure for postoperative delirium in patients at risk for obstructive sleep apnoea after regional anaesthesia with sedation or general anaesthesia for joint arthroplasty.	2017	Nadler, J. W. ; Evans, J. L. ; Fang, E. ; Preud'Homme, X. A. ; Daughtry, R. L. ; Chapman, J. B. ; Bolognesi, M. P. ; Attarian, D. E. ; Wellman, S. S. ; Krystal, A. D.	Anaesthesia	Excluded	Duplicate article
53	A Randomized Trial of Pocket-Echocardiography Integrated Mobile Health Device Assessments in Modern Structural Heart Disease Clinics.	2018	Bhavnani, Sanjeev P ; Sola, Srikanth ; Adams, David ; Venkateshvaran, Ashwin ; Dash, P K ; Sengupta, Partho P ; ASEF-VALUES Investigators	JACC. Cardiovascular imaging	Excluded	Excluded by title and abstract
54	A randomized, double-blind, placebo-controlled trial of donepezil hydrochloride (Aricept) for reducing the incidence of postoperative delirium after elective total hip replacement.	2007	Sampson, Elizabeth L ; Raven, Peter R ; Ndhlovu, Patricia N ; Vallance, Aaron ; Garlick, Nicholas ; Watts, Julie ; Blanchard, Martin R ; Bruce, Angela ; Blizard, Robert ; Ritchie, Craig W	International journal of geriatric psychiatry	Excluded	Excluded by title and abstract
55	A randomized, double-blind, placebo-controlled trial of donepezil hydrochloride (Aricept) for reducing the incidence of postoperative delirium after elective total hip replacement.	2007	Sampson EL ; Raven PR ; Ndhlovu PN ; Vallance A ; Garlick N ; Watts J ; Blanchard MR ; Bruce A ; Blizard R ; Ritchie CW	International Journal of Geriatric Psychiatry	Excluded	Duplicate article
56	A rare cause of stroke after transcatheter aortic valve replacement: Retained foreign body.	2019	Nanjudappa, Aravinda ; Bhagat, Abhishek ; Bates, Mark C	Catheterization and cardiovascular interventions : official journal of the Society for Cardiac Angiography & Interventions	Excluded	Excluded by title and abstract
57	A retrospective observational study on the types of anaesthesia in hip fracture surgery.	2023	Nawi, Siti N Mohd ; Wong, Bianca ; Edwards, Suzanne ; Loh, Xiang ; Maddison, John	Journal of perioperative practice	Excluded	Excluded by title and abstract
58	A retrospective observational study on the types of anaesthesia in hip fracture surgery.	2023	Nawi, Siti N Mohd ; Wong, Bianca ; Edwards, Suzanne ; Loh, Xiang ; Maddison, John	Journal of Perioperative Practice	Excluded	Duplicate article
59	A Review of Evidence for Infection Reduction With Vancomycin-treated Anterior Cruciate Ligament Grafts.	2022	LeClere, Lance E ; Cox, Charles L ; Wright, Rick W	The Journal of the American Academy of Orthopaedic Surgeons	Excluded	Excluded by title and abstract
60	A self-paired comparison of perioperative outcomes before and after implementation of a clinical pathway in patients undergoing total knee arthroplasty.	2013	Duncan, Christopher M ; Moeschler, Susan M ; Horlocker, Terese T ; Hanssen, Arlen D ; Hebl, James R	Regional anesthesia and pain medicine	Excluded	Excluded by title and abstract
61	A self-paired comparison of perioperative outcomes before and after implementation of a clinical pathway in patients undergoing total knee arthroplasty.	2013	Duncan, Christopher M ; Moeschler, Susan M ; Horlocker, Terese T ; Hanssen, Arlen D ; Hebl, James R	Regional Anesthesia & Pain Medicine	Excluded	Duplicate article
62	A simple scoring system to predict ambulation prognosis after hip fracture in the elderly.	2007	Hagino, Tetsuo ; Ochiai, Satoshi ; Wako, Masanori ; Sato, Eiichi ; Maekawa, Shingo ; Senga, Shinya ; Sugiyama, Hajime ; Hamada, Yoshiki	Archives of orthopaedic and trauma surgery	Excluded	Excluded by title and abstract
63	A single preoperative low-dose dexamethasone may reduce the incidence and severity of postoperative delirium in the geriatric intertrochanteric fracture patients with internal fixation surgery: an exploratory analysis of a randomized, placebo-controlled trial	2023	Huang, Jian-wen ; Yang, Yun-fa ; Gao, Xiao-sheng ; Xu, Zhong-he	Journal of Orthopaedic Surgery & Research	Excluded	Excluded by title and abstract
64	A systematic approach to the hip-spine relationship and its applications to total hip arthroplasty.	2019	Eftekhary, N ; Shimmin, A ; Lazennec, J Y ; Buckland, A ; Schwarzkopf, Ran ; Dorr, L D ; Mayman, D ; Padgett, D ; Vigdorchik, J	The bone & joint journal	Excluded	Excluded by title and abstract
65	A Systematic Review and Meta-analysis Examining the Impact of Incident Postoperative Delirium on Mortality.	2017	Hamilton, Gavin M ; Wheeler, Kathleen ; Di Michele, Joseph ; Lalu, Manoj M ; McIsaac, Daniel I	Anesthesiology	Excluded	Excluded by title and abstract
66	A Systematic Review and Meta-analysis Examining the Impact of Incident Postoperative Delirium on Mortality.	2017	Hamilton, Gavin M ; Wheeler, Kathleen ; Di Michele, Joseph ; Lalu, Manoj M ; McIsaac, Daniel I	Anesthesiology	Excluded	Duplicate article
67	A systematic review and meta-analysis of the correlation between operation time and postoperative delirium in total hip arthroplasty.	2021	Zhang, Gaoxiang ; Wang, Zhongwei ; Wang, Dengcheng ; Jia, Qiong ; Zeng, Yirong	Annals of palliative medicine	Excluded	Excluded by title and abstract
68	A Systematic Review of the Efficacy and Safety of Ketamine in Total Joint Arthroplasty.	2023	Hannon, Charles P ; Fillingham, Yale A ; Gililland, Jeremy M ; Sporer, Scott M ; Casambre, Francisco D ; Verity, Tyler J ; Woznica, Anne ; Nelson, Nicole ; Hamilton, William G ; Della Valle, Craig J	The Journal of arthroplasty	Excluded	Excluded by title and abstract
69	A Systematic Review of the Efficacy and Safety of Ketamine in Total Joint Arthroplasty.	2023	Hannon, Charles P. ; Fillingham, Yale A. ; Gililland, Jeremy M. ; Sporer, Scott M. ; Casambre, Francisco D. ; Verity, Tyler J. ; Woznica, Anne ; Nelson, Nicole ; Hamilton, William G. ; Della Valle, Craig J.	Journal of Arthroplasty	Excluded	Duplicate article
70	A systematic review of the use of music interventions to improve outcomes for patients undergoing hip or knee surgery.	2019	Sibanda, Annah ; Carnes, Debra ; Visentin, Denis ; Cleary, Michelle	Journal of advanced nursing	Excluded	Excluded by title and abstract
71	A systematic review of the use of music interventions to improve outcomes for patients undergoing hip or knee surgery.	2019	Sibanda, Annah ; Carnes, Debra ; Visentin, Denis ; Cleary, Michelle	Journal of Advanced Nursing (John Wiley & Sons, Inc.)	Excluded	Duplicate article
72	Abnormal level of arousal as a predictor of delirium and inattention: an exploratory study.	2013	Tieges, Zoë ; McGrath, Aisling ; Hall, Roanna J ; Maclullich, Alasdair M J	The American journal of geriatric psychiatry : official journal of the American Association for Geriatric Psychiatry	Excluded	Excluded by title and abstract
73	Abnormal level of arousal as a predictor of delirium and inattention: an exploratory study.	2013	Tieges, Zoë ; McGrath, Aisling ; Hall, Roanna J ; Maclullich, Alasdair M J	American Journal of Geriatric Psychiatry	Excluded	Duplicate article
74	Accelerated Care of Patients with Hip Fractures is Associated with Lower Risk of Delirium and Infection, and a Shorter Length of Hospital Stay: Systematic Review and Meta-analysis of Level One Evidence.	2023	Panth, S ; Wilson, E ; Chen, B ; Clement, N D	Indian journal of orthopaedics	Excluded	Excluded by title and abstract
75	Accelerated Care of Patients with Hip Fractures is Associated with Lower Risk of Delirium and Infection, and a Shorter Length of Hospital Stay: Systematic Review and Meta-analysis of Level One Evidence.	2023	Panth, S ; Wilson, E ; Chen, B ; Clement, N D	Indian journal of orthopaedics	Excluded	Duplicate article
76	Accelerated surgery versus standard care in hip fracture (HIP ATTACK): an international, randomised, controlled trial.	2020	HIP ATTACK Investigators	Lancet (London, England)	Excluded	Excluded by title and abstract
77	Accelerated surgery versus standard care in hip fracture (HIP ATTACK): an international, randomised, controlled trial.	2020	HIP ATTACK Investigators	Lancet	Excluded	Duplicate article
78	Accuracy of regional cerebral oxygen saturation in predicting postoperative cognitive dysfunction after total hip arthroplasty: regional cerebral oxygen saturation predicts POCD.	2013	Lin, Rong ; Zhang, Fujun ; Xue, Qingsheng ; Yu, Buwei	The Journal of arthroplasty	Excluded	Excluded by title and abstract
79	Acetabular Morphology Predicts the Risk of Dislocation Following Hemiarthroplasty for Femoral Neck Fractures in the Elderly.	2023	Zanna, Luigi ; Innocenti, Matteo ; Secci, Gregorio ; Cipolleschi, Leonardo ; Carulli, Christian ; Civinini, Roberto	The Journal of arthroplasty	Excluded	Excluded by title and abstract
80	Action of estrogens in the aging brain: dementia and cognitive aging.	2010	Henderson, Victor W	Biochimica et biophysica acta	Excluded	Excluded by title and abstract
81	Acute adrenal crisis after orthopedic surgery for pathologic fracture.	2007	Naka, Norifumi ; Takenaka, Satoshi ; Nanno, Katsuhiko ; Moriguchi, Yu ; Chun, Bang-mi ; Sonoda, Shunji ; Hashimoto, Nobuyuki ; Tsukamoto, Yoshitane ; Araki, Nobuhito	World journal of surgical oncology	Excluded	Excluded by title and abstract
82	Acute aortic dissection mimicking an acute coronary syndrome through occlusion of the right coronary artery.	2008	Dorman, S H ; Barry, J	Emergency medicine journal : EMJ	Excluded	Excluded by title and abstract
83	Acute aortic dissection mimicking an acute coronary syndrome through occlusion of the right coronary artery.	2008	Dorman, S H ; Barry, J	Emergency medicine journal : EMJ	Excluded	Duplicate article
84	Acute aortic dissection mimicking an acute coronary syndrome through occlusion of the right coronary artery.	2008	Dorman SH ; Barry J	Emergency Medicine Journal (EMJ)	Excluded	Duplicate article
85	Acute cognitive dysfunction after hip fracture: frequency and risk factors in an optimized, multimodal, rehabilitation program.	2006	Bitsch, M S ; Foss, N B ; Kristensen, B B ; Kehlet, H	Acta anaesthesiologica Scandinavica	Excluded	Excluded by title and abstract
86	Acute confusion states, pain, health, functional status and quality of care among patients with hip fracture during hospital stay.	2013	Johansson, Inger ; Bååth, Carina ; Wilde-Larsson, Bodil ; Hall-Lord, Marie Louise	International Journal of Orthopaedic & Trauma Nursing	Excluded	Excluded by title and abstract
87	Acute confusional state in elderly orthopaedic patients: factors of importance for detection in nursing care.	2001	Andersson, E M ; Gustafson, L ; Hallberg, I R	International journal of geriatric psychiatry	Excluded	Excluded by title and abstract
88	Acute confusional state in elderly orthopaedic patients: factors of importance for detection in nursing care.	2001	Andersson, E M ; Gustafson, L ; Hallberg, I R	International Journal of Geriatric Psychiatry	Excluded	Duplicate article
89	Acute confusional state in the elderly following hip surgery: incidence, risk factors and complications.	2001	Galanakis, P ; Bickel, H ; Gradinger, R ; Von Gumppenberg, S ; Förstl, H	International journal of geriatric psychiatry	Excluded	No appropriate data
90	Acute confusional state in the elderly following hip surgery: incidence, risk factors and complications.	2001	Galanakis, P ; Bickel, H ; Gradinger, R ; Von Gumppenberg, S ; Förstl, H	International Journal of Geriatric Psychiatry	Excluded	Duplicate article
91	Acute confusional states in elderly patients treated for femoral neck fracture.	1988	Gustafson, Y ; Berggren, D ; Brännström, B ; Bucht, G ; Norberg, A ; Hansson, L I ; Winblad, B	Journal of the American Geriatrics Society	Excluded	Excluded by title and abstract
92	Acute confusional states in patients undergoing hip surgery. a prospective observation study.	2000	Duppils, G S ; Wikblad, K	Gerontology	Excluded	Excluded by title and abstract
93	Acute kidney injury following hip fracture.	2019	Rantalaiho, Ida ; Gunn, Jarmo ; Kukkonen, Juha ; Kaipia, Antti	Injury	Excluded	Excluded by title and abstract
94	Acute kidney injury following hip fracture.	2019	Rantalaiho, Ida ; Gunn, Jarmo ; Kukkonen, Juha ; Kaipia, Antti	Injury	Excluded	Duplicate article
95	Acute neuropsychological functioning following cardiosurgical interventions associated with the production of intraoperative cerebral microemboli.	2002	Browndyke, Jeffrey N ; Moser, David J ; Cohen, Ronald A ; O'Brien, Daniel J ; Algina, James J ; Haynes, William G ; Staples, Edward D ; Alexander, James ; Davies, Laurie K ; Bauer, Russell M	The Clinical neuropsychologist	Excluded	Excluded by title and abstract
96	Adaptaão cultural e propriedades psicométricas da versão portuguesa da escala Pain Assessment in Advanced Dementia.	2012	Cunha Batalha, Luís Manuel ; Antunes Duarte, Cristina Isabel ; Fidalgo do Rosário, Raquel Alexandra ; Pereira da Costa, Marina Fernanda Simões ; Reis Pereira, Victor Jorge ; Moço Morgado, Tânia Manuel	Revista de Enfermagem Referﾃｪncia	Excluded	Excluded by title and abstract
97	Additional filtering of blood from a cell salvage device is not likely to show important additional benefits in outcome in cardiac surgery.	2019	de Vries, Adrianus J ; Vermeijden, Wytze J ; van Pelt, L Joost ; van den Heuvel, Edwin R ; van Oeveren, Willem	Transfusion	Excluded	Excluded by title and abstract
98	Additional filtering of blood from a cell salvage device is not likely to show important additional benefits in outcome in cardiac surgery.	2019	Vries, Adrianus J. ; Vermeijden, Wytze J. ; van Pelt, L. Joost ; Heuvel, Edwin R. ; Oeveren, Willem ; de Vries, Adrianus J ; van den Heuvel, Edwin R ; van Oeveren, Willem	Transfusion	Excluded	Duplicate article
99	Administration of olanzapine to prevent postoperative delirium in elderly joint-replacement patients: a randomized, controlled trial.	2010	Larsen, Kenneth A ; Kelly, Susan E ; Stern, Theodore A ; Bode, Robert H, Jr ; Price, Lori Lyn ; Hunter, David J ; Gulczynski, Diane ; Bierbaum, Benjamin E ; Sweeney, Gerard A ; Hoikala, Karen A ; Cotter, James J ; Potter, Adam W	Psychosomatics	Excluded	Excluded by title and abstract
100	Admission Norton scale scores (ANSS) and postoperative complications following hip fracture surgery in the elderly.	2012	Gold, Aviram ; Sever, Ronen ; Lerman, Yaffa ; Salai, Moshe ; Justo, Dan	Archives of gerontology and geriatrics	Excluded	Excluded by title and abstract
101	Adults with Down syndrome: safety and long-term outcome of cardiac operation.	2010	Majdalany, David S ; Burkhart, Harold M ; Connolly, Heidi M ; Abel, Martin D ; Dearani, Joseph A ; Warnes, Carole A ; Schaff, Hartzell V	Congenital heart disease	Excluded	Excluded by title and abstract
102	Adverse psychological sequelae associated with total joint replacement surgery.	1982	Rogers, M P ; Liang, M H ; Poss, R ; Cullen, K	General hospital psychiatry	Excluded	Excluded by title and abstract
103	Affective functioning after delirium in elderly hip fracture patients.	2013	Slor CJ ; Witlox J ; Jansen RW ; Adamis D ; Meagher DJ ; Tieken E ; Houdijk AP ; van Gool WA ; Eikelenboom P ; de Jonghe JF ; Slor, Chantal J ; Witlox, Joost ; Jansen, René W M M ; Adamis, Dimitrios ; Meagher, David J ; Tieken, Esther ; Houdijk, Alexander P J ; van Gool, Willem A ; Eikelenboom, Piet ; de Jonghe, Jos F M	International Psychogeriatrics	Excluded	Excluded by title and abstract
104	Age at surgical menopause influences cognitive decline and Alzheimer pathology in older women.	2014	Bove, Riley ; Secor, Elizabeth ; Chibnik, Lori B ; Barnes, Lisa L ; Schneider, Julie A ; Bennett, David A ; De Jager, Philip L	Neurology	Excluded	Excluded by title and abstract
105	Age at surgical menopause influences cognitive decline and Alzheimer pathology in older women.	2014	Bove, Riley ; Secor, Elizabeth ; Chibnik, Lori B ; Barnes, Lisa L ; Schneider, Julie A ; Bennett, David A ; De Jager, Philip L	Neurology	Excluded	Duplicate article
106	Age, Comorbidities and Fear of Fall: mortality predictors associated with fall-related fractures.	2020	Velegraki, Magdalini ; Ioannou, Petros ; Tsioutis, Constantinos ; Persynaki, Garyfalia S ; Pediaditis, Emmanouil ; Koutserimpas, Christos ; Kontakis, George ; Alpantaki, Kalliopi ; Samonis, George ; Panagiotakis, Symeon H	Maedica	Excluded	Excluded by title and abstract
107	Age-dependent morbidity and mortality outcomes after surgical aortic valve replacement.	2018	Hussain, Amjad I ; Auensen, Andreas ; Brunborg, Cathrine ; Beitnes, Jan Otto ; Gullestad, Lars ; Pettersen, Kjell I	Interactive cardiovascular and thoracic surgery	Excluded	Excluded by title and abstract
108	Age-related item nonresponse in surveys of recently discharged patients.	1992	Guadagnoli, E ; Cleary, P D	Journal of gerontology	Excluded	Excluded by title and abstract
109	Aging and delirium: too much or too little pain medication?	2008	Robinson, Sherry ; Vollmer, Charlene ; Jirka, Holly ; Rich, Catherine ; Midiri, Carol ; Bisby, Donna	Pain management nursing : official journal of the American Society of Pain Management Nurses	Excluded	No diagnostic criteria for delirium
110	Aging and delirium: too much or too little pain medication?	2008	Robinson S ; Vollmer C ; Jirka H ; Rich C ; Midiri C ; Bisby D	Pain Management Nursing	Excluded	Duplicate article
111	Aging, estrogens, and episodic memory in women.	2009	Henderson, Victor W	Cognitive and behavioral neurology : official journal of the Society for Behavioral and Cognitive Neurology	Excluded	Excluded by title and abstract
112	Agreement about indications for total knee arthroplasty.	2006	Cross, William W, 3rd ; Saleh, Khaled J ; Wilt, Timothy J ; Kane, Robert L	Clinical orthopaedics and related research	Excluded	Excluded by title and abstract
113	Agreement about indications for total knee arthroplasty.	2006	Cross WW 3rd ; Saleh KJ ; Wilt TJ ; Kane RL	Clinical Orthopaedics & Related Researchﾂｮ	Excluded	Duplicate article
114	Allostatic load measures in older adults with subjective cognitive decline and mild cognitive impairment: A cross-sectional analysis from the Brazilian Memory and Aging Study.	2024	Barbosa, Breno José Alencar Pires ; Souza-Talarico, Juliana Nery de ; Jesus, Maria Clara Ferreira de ; Mota, Gabriel Paz Souza ; Oliveira, Maira Okada de ; Cassimiro, Luciana ; Avolio, Isabella Maria Bello ; Trés, Eduardo Sturzeneker ; Borges, Conrado Regis ; Teixeira, Thiago Bezerra Moraes ; Brucki, Sonia Maria Dozzi	Clinical neurology and neurosurgery	Excluded	Excluded by title and abstract
115	Aluminum, Alzheimer's disease and bone fragility.	1997	Mjöberg, B ; Hellquist, E ; Mallmin, H ; Lindh, U	Acta orthopaedica Scandinavica	Excluded	Excluded by title and abstract
116	Alzheimer's disease, apolipoprotein E and hormone replacement therapy.	2016	Depypere, H ; Vierin, A ; Weyers, S ; Sieben, A	Maturitas	Excluded	Excluded by title and abstract
117	Alzheimer's disease, apolipoprotein E and hormone replacement therapy.	2016	Depypere, H. ; Vierin, A. ; Weyers, S. ; Sieben, A.	Maturitas	Excluded	Duplicate article
118	Alzheimer's disease, dementia, mild cognitive impairment and the menopause: a 'window of opportunity'?	2013	Davey, Dennis A	Women's health (London, England)	Excluded	Excluded by title and abstract
119	Ambulation and functional outcome after major lower extremity amputation.	2018	Chopra, Atish ; Azarbal, Amir F ; Jung, Enjae ; Abraham, Cherrie Z ; Liem, Timothy K ; Landry, Gregory J ; Moneta, Gregory L ; Mitchell, Erica L	Journal of vascular surgery	Excluded	Excluded by title and abstract
120	Amputation Acceptance: A Survey of Factors Influencing the Decision to Undergo Lower Extremity Amputation.	2023	Cach, Gina ; Rogers, Ashley E ; Spoer, Daisy L ; Sayyed, Adaah A ; Deldar, Romina ; Attinger, Christopher E ; Evans, Karen K	The Journal of foot and ankle surgery : official publication of the American College of Foot and Ankle Surgeons	Excluded	Excluded by title and abstract
121	Amputation Acceptance: A Survey of Factors Influencing the Decision to Undergo Lower Extremity Amputation.	2023	Cach, Gina ; Rogers, Ashley E. ; Spoer, Daisy L. ; Sayyed, Adaah A. ; Deldar, Romina ; Attinger, Christopher E. ; Evans, Karen K.	Journal of Foot & Ankle Surgery	Excluded	Duplicate article
122	Amputation in diabetic patients.	2007	Van Damme, Hendrik ; Limet, Raymond	Clinics in podiatric medicine and surgery	Excluded	Excluded by title and abstract
123	Amputation in diabetic patients.	2007	Van Damme H ; Limet R	Clinics in Podiatric Medicine & Surgery	Excluded	Duplicate article
124	An analysis of the feasibility of home rehabilitation among elderly people with proximal femoral fractures.	2006	Giusti, Andrea ; Barone, Antonella ; Oliveri, Mauro ; Pizzonia, Monica ; Razzano, Monica ; Palummeri, Ernesto ; Pioli, Giulio	Archives of physical medicine and rehabilitation	Excluded	Excluded by title and abstract
125	An analysis of the feasibility of home rehabilitation among elderly people with proximal femoral fractures.	2006	Giusti A ; Barone A ; Oliveri M ; Pizzonia M ; Razzano M ; Palummeri E ; Pioli G	Archives of Physical Medicine & Rehabilitation	Excluded	Duplicate article
126	An Association Between C-Reactive Protein Levels and the Occurrence of Cognitive Dysfunction After Heart Valve Replacement.	2021	Nurcahyo, Widya Istanto ; Arifin, Anshoril ; Primatika, Aria Dian ; Muttaqin, Zainal ; Elfira Boom, Cindy ; Harahap, M Sofyan ; Mochamat, Mochamat ; Nugroho, Taufik Eko ; Wicaksono, Satrio Adi	Vascular health and risk management	Excluded	Excluded by title and abstract
127	An enhanced recovery programme significantly improves postoperative outcomes after surgical aortic valve replacement.	2023	Giger, Albane ; Schneider, Clément ; Marguerite, Sandrine ; Ramlugun, Dharmesh ; Maechel, Anne-Lise ; Collange, Olivier ; Mertes, Paul-Michel ; Mazzucotelli, Jean-Philippe ; Kindo, Michel	European journal of cardio-thoracic surgery : official journal of the European Association for Cardio-thoracic Surgery	Excluded	Excluded by title and abstract
128	An evaluation of the outcome metric 'days alive and at home' in older patients after hip fracture surgery.	2022	Wu, A ; Fahey, M T ; Cui, D ; El-Behesy, B ; Story, D A	Anaesthesia	Excluded	Excluded by title and abstract
129	An evaluation of the underlying causes of fall-induced hip fractures in elderly persons.	2004	Aktaş Seref ; Celik, Yahya	Ulusal travma ve acil cerrahi dergisi = Turkish journal of trauma & emergency surgery : TJTES	Excluded	Excluded by title and abstract
130	Anaesthesia for hip fracture surgery in adults.	2016	Guay, Joanne ; Parker, Martyn J ; Gajendragadkar, Pushpaj R ; Kopp, Sandra	The Cochrane database of systematic reviews	Excluded	Excluded by title and abstract
131	Anaesthesia for hip fracture surgery in adults.	2004	Parker MJ ; Handoll HH ; Griffiths R	Cochrane Database of Systematic Reviews	Excluded	Duplicate article
132	Analysis of early failure rate and its risk factor with 2157 total ankle replacements.	2021	Lee, Jung Woo ; Im, Woo-Young ; Song, Si Young ; Choi, Jae-Young ; Kim, Sung Jae	Scientific reports	Excluded	Excluded by title and abstract
133	Analysis of rehabilitation activities within skilled nursing and inpatient rehabilitation facilities after hip replacement for acute hip fracture.	2010	Munin MC ; Putman K ; Hsieh C ; Smout RJ ; Tian W ; DeJong G ; Horn SD	American Journal of Physical Medicine & Rehabilitation	Excluded	Excluded by title and abstract
134	Analysis of risk factors for postoperative delirium in middle-aged and elderly fracture patients in the perioperative period.	2023	An, Zhongcheng ; Xiao, Liangen ; Chen, Chen ; Wu, Lianguo ; Wei, Hao ; Zhang, Xiaoping ; Dong, Liqiang	Scientific reports	Excluded	Excluded by title and abstract
135	Analysis of the incidence and risk factors of blood transfusion in total knee revision: a retrospective nationwide inpatient sample database study.	2024	Li, Xiaoyin ; Xie, Hao ; Liu, Shuxia ; Wang, Jian ; Shi, Zhanjun ; Yao, Qiaobing ; Yang, Qinfeng ; Li, Qiuhong ; Bao, Liangxiao	BMC musculoskeletal disorders	Excluded	Excluded by title and abstract
136	Analysis of the risk factors of mortality in elderly patients with hip fracture using a combined database of medical and long-term care insurance claims data.	2023	Takagi, Kuniaki ; Matsugaki, Ryutaro ; Fujimoto, Kenji ; Mine, Yuko ; Muramatsu, Keiji ; Fujino, Yoshihisa ; Matsuda, Shinya	Journal of orthopaedic science : official journal of the Japanese Orthopaedic Association	Excluded	Excluded by title and abstract
137	Analyzing risk factors for post-acute recovery in older adults with Alzheimer's disease and related dementia: A new semi-parametric model for large-scale medicare claims.	2024	Shen, Biyi ; Ren, Haoyu ; Shardell, Michelle ; Falvey, Jason ; Chen, Chixiang	Statistics in medicine	Excluded	Excluded by title and abstract
138	Anesthesia and postoperative delirium in older adults undergoing hip surgery.	2011	Slor, Chantal J ; de Jonghe, Jos F M ; Vreeswijk, Ralph ; Groot, Erwin ; Ploeg, Tjeerd V D ; van Gool, Willem A ; Eikelenboom, Piet ; Snoeck, Marc ; Schmand, Ben ; Kalisvaart, Kees J	Journal of the American Geriatrics Society	Excluded	Comparison not based on delirium
139	Anesthesia and Postoperative Delirium in Older Adults Undergoing Hip Surgery.	2011	Slor, Chantal J. ; de Jonghe, Jos F.M. ; Vreeswijk, Ralph ; Groot, Erwin ; Ploeg, Tjeerd V.D. ; van Gool, Willem A. ; Eikelenboom, Piet ; Snoeck, Marc ; Schmand, Ben ; Kalisvaart, Kees J.	Journal of the American Geriatrics Society	Excluded	Duplicate article
140	Anesthesia and surgery-induced elevation of CSF sTREM2 is associated with early cognitive dysfunction after thoracoabdominal aortic dissection surgery.	2022	Wang, Kexin ; Cao, Xuezhao ; Li, Zhe ; Liu, Sidan ; Zhou, Yongjian ; Guo, Lili ; Li, Pengli	BMC anesthesiology	Excluded	Excluded by title and abstract
141	Anesthesia and surgery-induced elevation of CSF sTREM2 is associated with early cognitive dysfunction after thoracoabdominal aortic dissection surgery.	2022	Wang, Kexin ; Cao, Xuezhao ; Li, Zhe ; Liu, Sidan ; Zhou, Yongjian ; Guo, Lili ; Li, Pengli	BMC Anesthesiology	Excluded	Duplicate article
142	AngioVac debulking of a tricuspid valve mass following complex lead extraction in a rare case of Austrian syndrome: a case report.	2023	Middleton, Megan ; McDaniel, Graham ; Attanasio, Steve	European heart journal. Case reports	Excluded	Excluded by title and abstract
143	Antegrade and retrograde arterial perfusion strategy in minimally invasive mitral-valve surgery: a propensity score analysis on 1280 patients.	2013	Murzi, Michele ; Cerillo, Alfredo G ; Miceli, Antonio ; Bevilacqua, Stefano ; Kallushi, Enkel ; Farneti, Pierandrea ; Solinas, Marco ; Glauber, Mattia	European journal of cardio-thoracic surgery : official journal of the European Association for Cardio-thoracic Surgery	Excluded	Excluded by title and abstract
144	Anterior cruciate ligament mucoid degeneration: a review of the literature and management guidelines.	2011	Lintz, Francois ; Pujol, Nicolas ; Boisrenoult, Philippe ; Bargoin, Kevin ; Beaufils, Philippe ; Dejour, David	Knee surgery, sports traumatology, arthroscopy : official journal of the ESSKA	Excluded	Excluded by title and abstract
145	Anterior cruciate ligament mucoid degeneration: a review of the literature and management guidelines.	2011	Lintz F ; Pujol N ; Boisrenoult P ; Bargoin K ; Beaufils P ; Dejour D ; Lintz, Francois ; Pujol, Nicolas ; Boisrenoult, Philippe ; Bargoin, Kevin ; Beaufils, Philippe ; Dejour, David	Knee Surgery, Sports Traumatology, Arthroscopy	Excluded	Duplicate article
146	Anterior dislocation of a total knee arthroplasty in a patient with postoperative delirium: a case report.	2021	Kim, Jin-Hong ; Lee, Su Chan ; Nam, Chang Hyun ; Kim, Taehyeon ; Ahn, Hye Sun ; Baek, Ji-Hoon	Clinical case reports	Excluded	Excluded by title and abstract
147	Anxiety and depression in patients aged 80 years and older following aortic valve therapy. A six-month follow-up study.	2023	Eide, Leslie S P ; Fridlund, Bengt ; Hufthammer, Karl Ove ; Haaverstad, Rune ; Packer, Erik J S ; Ranhoff, Anette H ; Thompson, David R ; Norekvål, Tone M ; CARDELIR Investigators	Aging clinical and experimental research	Excluded	Excluded by title and abstract
148	Aortic stiffness is an indicator of cognitive dysfunction before and after aortic valve replacement for aortic stenosis.	2014	Kidher, Emaddin ; Harling, Leanne ; Sugden, Colin ; Ashrafian, Hutan ; Casula, Roberto ; Evans, Paul ; Nihoyannopoulos, Petros ; Athanasiou, Thanos	Interactive cardiovascular and thoracic surgery	Excluded	Excluded by title and abstract
149	Aortic valve replacement among patients with Alzheimer's disease and related dementias.	2021	Hollenbeck, Brent K ; Dunn, Rodney L ; Sukul, Devraj ; Modi, Parth K ; Nallamothu, Brahmajee K ; Sen, Ananda ; Bynum, Julie P	Journal of the American Geriatrics Society	Excluded	Excluded by title and abstract
150	Aortic valve replacement among patients with Alzheimer's disease and related dementias.	2021	Hollenbeck, Brent K. ; Dunn, Rodney L. ; Sukul, Devraj ; Modi, Parth K. ; Nallamothu, Brahmajee K. ; Sen, Ananda ; Bynum, Julie P.	Journal of the American Geriatrics Society	Excluded	Duplicate article
151	Aortic valve Replacement compared to Transcatheter Implant and its relationship with COgnitive Impairment (ARTICO) evaluated with neuropsychological and advanced neuroimaging: a longitudinal cohort study.	2023	Gomis, Meritxell ; Fernández, Claudio ; Dacosta-Aguayo, Rosalia ; Carrillo, Xavi ; Martínez, Silvia ; Guijosa, Christian Muñoz ; Berastegui, Elisabet ; Valentín, Antonio Garía ; Puig, Josep ; Bernal, Eva ; Ramos, Anna ; Cá｡ceres, Cynthia	BMC neurology	Excluded	Excluded by title and abstract
152	App-based assessment of memory functions in patients after transfemoral aortic valve replacement.	2023	Nübel, Jonathan ; Hauptmann, Michael ; Schön, Julika ; Fritz, Georg ; Butter, Christian ; Haase-Fielitz, Anja	Journal of Geriatric Cardiology	Excluded	Excluded by title and abstract
153	Application of dexmedetomidine-assisted intravertebral anesthesia in hip replacement and its influence on T-lymphocyte subsets.	2020	Xu, Yuexin ; Du, Xiaoxuan	Experimental and therapeutic medicine	Excluded	Excluded by title and abstract
154	Approaches to senior care #1. Hip fracture, depression, and cognitive impairment: a follow-up study.	1988	Billig, N ; Ahmed, S W ; Kenmore, P I	Orthopaedic review	Excluded	Excluded by title and abstract
155	Approaching trauma analgesia using prolonged and novel continuous peripheral nerve blocks - A case report.	2022	Ly, Eric ; Velamuri, Sai ; Hickerson, William ; Hill, David M ; Desai, Jay ; Tsui, Ban ; Herr, Michael ; Jones, Jerry	Anesthesia and pain medicine	Excluded	Excluded by title and abstract
156	Appropriateness of Transcatheter Aortic Valve Replacement: Insight From the OCEAN-TAVI Registry.	2020	Inohara, Taku ; Vemulapalli, Sreekanth ; Kohsaka, Shun ; Yashima, Fumiaki ; Watanabe, Yusuke ; Shirai, Shinichi ; Tada, Norio ; Araki, Motoharu ; Naganuma, Toru ; Yamanaka, Futoshi ; Ueno, Hiroshi ; Tabata, Minoru ; Mizutani, Kazuki ; Higashimori, Akihiro ; Takagi, Kensuke ; Yamamoto, Masanori ; Shimizu, Hideyuki ; Fukuda, Keiichi ; Hayashida, Kentaro ; OCEAN-TAVI Investigators	Circulation. Cardiovascular quality and outcomes	Excluded	Excluded by title and abstract
157	Appropriateness of Transcatheter Aortic Valve Replacement: Insight From the OCEAN-TAVI Registry.	2020	Inohara, Taku ; Vemulapalli, Sreekanth ; Kohsaka, Shun ; Yashima, Fumiaki ; Watanabe, Yusuke ; Shirai, Shinichi ; Tada, Norio ; Araki, Motoharu ; Naganuma, Toru ; Yamanaka, Futoshi ; Ueno, Hiroshi ; Tabata, Minoru ; Mizutani, Kazuki ; Higashimori, Akihiro ; Takagi, Kensuke ; Yamamoto, Masanori ; Shimizu, Hideyuki ; Fukuda, Keiichi ; Hayashida, Kentaro ; OCEAN-TAVI Investigators	Circulation: Cardiovascular Quality & Outcomes	Excluded	Duplicate article
158	Aproach to the risk of delirium in an orthogeriatric unit.	2019	Sopena Bert, Eugenia ; Qanneta, Rami ; Valentí Moreno, Vicente ; San José Laporte, Antonio	Medicina clinica	Excluded	Excluded by title and abstract
159	Are Medicare's "Comprehensive Care for Joint Replacement" Bundled Payments Stratifying Risk Adequately?	2018	Cairns, Mark A ; Moskal, Peter T ; Eskildsen, Scott M ; Ostrum, Robert F ; Clement, R Carter	The Journal of arthroplasty	Excluded	Excluded by title and abstract
160	Are Medicare's "Comprehensive Care for Joint Replacement" Bundled Payments Stratifying Risk Adequately?	2018	Cairns, Mark A. ; Moskal, Peter T. ; Eskildsen, Scott M. ; Ostrum, Robert F. ; Clement, R. Carter	Journal of Arthroplasty	Excluded	Duplicate article
161	Are Patients Taking Benzodiazepines at Increased Risk for Complications Following Primary Total Knee Arthroplasty?	2021	Hernandez, Nicholas M ; Cunningham, Daniel J ; Hinton, Zoe W ; Wu, Christine J ; Seyler, Thorsten M	The Journal of arthroplasty	Excluded	Excluded by title and abstract
162	Are Sutureless Aortic Valves Suitable for Severe High-Risk Patients Suffering from Active Infective Aortic Valve Endocarditis?	2017	Weymann, Alexander ; Konertz, Johanna ; Laule, Michael ; Stangl, Karl ; Dohmen, Pascal M	Medical science monitor : international medical journal of experimental and clinical research	Excluded	Excluded by title and abstract
163	Arterial injury in total knee arthroplasty.	2010	Butt, Usman ; Samuel, Rohit ; Sahu, Ajay ; Butt, Imran S ; Johnson, David S ; Turner, Philip G	The Journal of arthroplasty	Excluded	Excluded by title and abstract
164	Arthritis associated with tuberculosis.	2003	Malaviya, A N ; Kotwal, P P	Best practice & research. Clinical rheumatology	Excluded	Excluded by title and abstract
165	Arthroplasties for hip fracture in adults.	2022	Lewis, Sharon R ; Macey, Richard ; Parker, Martyn J ; Cook, Jonathan A ; Griffin, Xavier L	The Cochrane database of systematic reviews	Excluded	Excluded by title and abstract
166	Arthroplasty in the octogenarian: quantifying the risks.	2005	Kreder, Hans J ; Berry, Gregory K ; McMurtry, Ian A ; Halman, Stephen I	The Journal of arthroplasty	Excluded	Excluded by title and abstract
167	Arthroprosthetic cobaltism: identification of the at-risk patient.	2010	Tower, Stephen	Alaska medicine	Excluded	Excluded by title and abstract
168	Arthroscopic surgery of the knee in the geriatric patient.	1995	Yang, S S ; Nisonson, B	Clinical orthopaedics and related research	Excluded	Excluded by title and abstract
169	Aspiration pneumonia and anesthesia techniques in hip fracture surgery in elderly patients: A retrospective cohort study using administrative data.	2022	Fukuda, Taeko ; Imai, Shinobu ; Shimoda, Shunji ; Maruo, Kazushi ; Nakadera, Masaya ; Horiguchi, Hiromasa	Journal of orthopaedic surgery (Hong Kong)	Excluded	Excluded by title and abstract
170	Assessing patterns of delirium symptoms reveals a novel subtype among elective surgical patients with postoperative delirium.	2024	Yang, Leon ; Do, Quyen ; Zhu, Xiaofan ; Leung, Jacqueline M ; Sands, Laura P ; Perioperative Medicine Research Group	International journal of geriatric psychiatry	Excluded	Excluded by title and abstract
171	Assessing patterns of delirium symptoms reveals a novel subtype among elective surgical patients with postoperative delirium.	2024	Yang, Leon ; Do, Quyen ; Zhu, Xiaofan ; Leung, Jacqueline M. ; Sands, Laura P.	International Journal of Geriatric Psychiatry	Excluded	Duplicate article
172	Assessing the role of cognition prior to transcatheter aortic valve replacement.	2015	Phongtankuel, Veerawat ; Reid, M C ; Siegler, Eugenia L	Cardiovascular and thoracic open	Excluded	Excluded by title and abstract
173	Assessment and management of pressure ulcers in the elderly: current strategies.	2010	Jaul, Efraim	Drugs & aging	Excluded	Excluded by title and abstract
174	Assessment and management of pressure ulcers in the elderly: current strategies.	2010	Jaul E	Drugs & Aging	Excluded	Duplicate article
175	Assessment of decision-making capacity in the elderly hospitalized patient.	2010	Misra S ; Snyder KM	Journal of Clinical Outcomes Management	Excluded	Excluded by title and abstract
176	Assessment of long-term cognitive dysfunction in older patients who undergo heart surgery.	2023	Florido-Santiago, M ; Pérez-Belmonte, L M ; Osuna-Sánchez, J ; Barbancho, M A ; Ricci, M ; Millán-Gómez, M ; Bernal-López, M R ; Gómez-Huelgas, R ; Lara, J P	Neurologia	Excluded	Excluded by title and abstract
177	Assessment of Nutrition and Supplementation in Patients With Hip Fractures.	2019	Arkley, James ; Dixon, Ján ; Wilson, Faye ; Charlton, Karl ; Ollivere, Benjamin John ; Eardley, William	Geriatric orthopaedic surgery & rehabilitation	Excluded	Excluded by title and abstract
178	Assessment of people with cognitive impairment and hip fracture: a systematic review and meta-analysis.	2013	Smith, Toby ; Hameed, Yasir ; Cross, Jane ; Sahota, Opinder ; Fox, Chris	Archives of gerontology and geriatrics	Excluded	Excluded by title and abstract
179	Assessment of risk factors for second hip fractures in Japanese elderly.	2005	Yamanashi, Akihiro ; Yamazaki, Kaoru ; Kanamori, Masao ; Mochizuki, Kuniyoshi ; Okamoto, Shozo ; Koide, Youichi ; Kin, Kokai ; Nagano, Akira	Osteoporosis international : a journal established as result of cooperation between the European Foundation for Osteoporosis and the National Osteoporosis Foundation of the USA	Excluded	Excluded by title and abstract
180	Assessment of Surgical and Non-surgical Outcomes in Patients with Dementia and Hip Fractures.	2024	Bradeanu, Andrei Vlad ; Bounegru, Iulian ; Pascu, Loredana Sabina ; Ciubara, Anamaria ; Balseanu, Tudor Adrian	Current health sciences journal	Excluded	Excluded by title and abstract
181	Assessment of the risk of postoperative delirium in elderly patients using E-PASS and the NEECHAM Confusion Scale.	2009	Hattori, Hideyuki ; Kamiya, Junichi ; Shimada, Hiroshi ; Akiyama, Hirotoshi ; Yasui, Akihiro ; Kuroiwa, Kojiro ; Oda, Koji ; Ando, Masahiko ; Kawamura, Takashi ; Harada, Atsushi ; Kitagawa, Yuichi ; Fukata, Shinji	International journal of geriatric psychiatry	Excluded	Excluded by title and abstract
182	Assessment of the risk of postoperative delirium in elderly patients using E-PASS and the NEECHAM Confusion Scale.	2009	Hattori H ; Kamiya J ; Shimada H ; Akiyama H ; Yasui A ; Kuroiwa K ; Oda K ; Ando M ; Kawamura T ; Harada A ; Kitagawa Y ; Fukata S	International Journal of Geriatric Psychiatry	Excluded	Duplicate article
183	Associated Factors of Functional Ability in Older Persons Undergoing Hip Surgery Immediately Post-Hospital Discharge: A Prospective Study.	2023	Monkuntod, Kanokwan ; Aree-Ue, Suparb ; Roopsawang, Inthira	Journal of clinical medicine	Excluded	Excluded by title and abstract
184	ASSOCIATED FACTORS WITH HOSPITALIZATION OUTCOMES OF ELDERLY SUBMITTED TO FEMUR FRACTURE CORRECTION.	2020	Alcantara, Carlos ; Gomes Dellaroza, Mara Solange ; Perfeito Ribeiro, Renata ; Aparecido de Carvalho Junior, Cesar	Cogitare Enfermagem	Excluded	Excluded by title and abstract
185	Association Between ABO Blood Type and Postoperative Cognitive Dysfunction in Elderly Patients Undergoing Unilateral Total Hip Arthroplasty Surgery in China.	2017	Li, Jie ; Zhou, Jun ; Wan, Yunqiang ; Liu, Li ; Ou, Cehua	Medical science monitor : international medical journal of experimental and clinical research	Excluded	Excluded by title and abstract
186	Association between anesthesia technique and complications after hip surgery in the elderly population.	2022	Guo, Ling-Song ; Wang, Li-Nan ; Xiao, Jian-Bing ; Zhong, Min ; Zhao, Gao-Feng	World journal of clinical cases	Excluded	Excluded by title and abstract
187	Association Between Anesthesia Techniques and Postoperative Complications in Older Adults with Dementia Undergoing Hip Fracture Surgery...Seitz DP, Gill SS, Bell CM, et al. Postoperative medical complications asso- ciated with anesthesia in older adults with dementia. J Am Geriatr Soc. 2014;62:2102-2109	2015	Xue, Fu Shan ; Liu, Gao Pu ; Sun, Chao	Journal of the American Geriatrics Society	Excluded	Excluded by title and abstract
188	Association between cerebrospinal fluid biomarkers of neuronal injury or amyloidosis and cognitive decline after major surgery.	2021	Danielson, Mattias ; Wiklund, Andreas ; Granath, Fredrik ; Blennow, Kaj ; Mkrtchian, Souren ; Nellgård, Bengt ; Oras, Jonatan ; Fagerlund, Malin J ; Granström, Anna ; Schening, Anna ; Rasmussen, Lars S ; Harris, Helena E ; Zetterberg, Henrik ; Ricksten, Sven-Erik ; Eriksson, Lars I	British journal of anaesthesia	Excluded	Excluded by title and abstract
189	Association between Cognitive Status before Surgery and Outcomes in Elderly Patients with Hip Fracture in a Dedicated Orthogeriatric Care Pathway.	2017	Zerah, Lorene ; Cohen-Bittan, Judith ; Raux, Mathieu ; Meziere, Anthony ; Tourette, Cendrine ; Neri, Christian ; Verny, Marc ; Riou, Bruno ; Khiami, Frederic ; Boddaert, Jacques	Journal of Alzheimer's disease : JAD	Excluded	Excluded by title and abstract
190	Association between Cognitive Status before Surgery and Outcomes in Elderly Patients with Hip Fracture in a Dedicated Orthogeriatric Care Pathway.	2017	Zerah, Lorene ; Cohen-Bittan, Judith ; Raux, Mathieu ; Meziere, Anthony ; Tourette, Cendrine ; Neri, Christian ; Verny, Marc ; Riou, Bruno ; Khiami, Frederic ; Boddaert, Jacques	Journal of Alzheimer's disease : JAD	Excluded	Duplicate article
191	Association between delirium, adverse clinical events and functional outcomes in older patients admitted to rehabilitation settings after a hip fracture: A multicenter retrospective cohort study.	2019	Morandi, Alessandro ; Mazzone, Andrea ; Bernardini, Bruno ; Suardi, Teresa ; Prina, Roberto ; Pozzi, Christian ; Gentile, Simona ; Trabucchi, Marco ; Bellelli, Giuseppe	Geriatrics & gerontology international	Excluded	Excluded by title and abstract
192	Association between delirium, adverse clinical events and functional outcomes in older patients admitted to rehabilitation settings after a hip fracture: A multicenter retrospective cohort study.	2019	Morandi, Alessandro ; Mazzone, Andrea ; Bernardini, Bruno ; Suardi, Teresa ; Prina, Roberto ; Pozzi, Christian ; Gentile, Simona ; Trabucchi, Marco ; Bellelli, Giuseppe	Geriatrics & Gerontology International	Excluded	Duplicate article
193	Association between dementia and mortality in the elderly patients undergoing hip fracture surgery: a meta-analysis.	2018	Bai, Jianzhong ; Zhang, Pei ; Liang, Xinyu ; Wu, Zhipeng ; Wang, Jingcheng ; Liang, Yuan	Journal of orthopaedic surgery and research	Excluded	Excluded by title and abstract
194	Association between dementia and mortality in the elderly patients undergoing hip fracture surgery: a meta-analysis.	2018	Bai, Jianzhong ; Zhang, Pei ; Liang, Xinyu ; Wu, Zhipeng ; Wang, Jingcheng ; Liang, Yuan	Journal of Orthopaedic Surgery & Research	Excluded	Duplicate article
195	Association between dementia and postoperative complications after hip fracture surgery in the elderly: analysis of 87,654 patients using a national administrative database.	2015	Tsuda, Yusuke ; Yasunaga, Hideo ; Horiguchi, Hiromasa ; Ogawa, Sumito ; Kawano, Hirotaka ; Tanaka, Sakae	Archives of orthopaedic and trauma surgery	Excluded	Excluded by title and abstract
196	Association between increased systemic immune-inflammation index and postoperative delirium in older intertrochanteric fracture patients.	2024	Yan, Xiaoxiao ; Huang, Jin ; Chen, Xiachan ; Lin, Mian	Journal of orthopaedic surgery and research	Excluded	No diagnostic criteria for delirium
197	Association between increased systemic immune-inflammation index and postoperative delirium in older intertrochanteric fracture patients.	2024	Yan, Xiaoxiao ; Huang, Jin ; Chen, Xiachan ; Lin, Mian	Journal of Orthopaedic Surgery & Research	Excluded	Duplicate article
198	Association between intraoperative blood pressure and postoperative delirium in elderly hip fracture patients.	2015	Wang, Nae-Yuh ; Hirao, Ai ; Sieber, Frederick	PloS one	Excluded	Wrong study design
199	Association between intraoperative mean arterial pressure variability and postoperative delirium after hip fracture surgery: a retrospective cohort study.	2023	Zhang, Chuangxin ; Song, Yuxiang ; Wu, Xiaodong ; Miao, Ran ; Lou, Jingsheng ; Ma, Yulong ; Li, Mengmeng ; Mi, Weidong ; Cao, Jiangbei	BMC geriatrics	Excluded	Excluded by title and abstract
200	Association between low admission Norton scale scores and postoperative complications after elective THA in elderly patients.	2012	Asleh, Karama ; Sever, Ronen ; Hilu, Sylvi ; Ron, Rachel ; Gold, Aviram ; Aharon, Menahem ; Salai, Moshe ; Justo, Dan	Orthopedics	Excluded	Excluded by title and abstract
201	Association between multidimensional prognostic index (MPI) and pre-operative delirium in older patients with hip fracture.	2022	Musacchio, Clarissa ; Custodero, Carlo ; Razzano, Monica ; Raiteri, Rita ; Delrio, Andrea ; Torriglia, Domenico ; Stella, Marco ; Puntoni, Matteo ; Sabbà, Carlo ; Barone, Antonella ; Pilotto, Alberto	Scientific reports	Excluded	Excluded by title and abstract
202	Association between perioperative blood transfusion and early postoperative cognitive dysfunction in aged patients following total hip replacement surgery.	2014	Zhu, Si-Hai ; Ji, Mu-Huo ; Gao, Da-Peng ; Li, Wei-Yan ; Yang, Jian-Jun	Upsala journal of medical sciences	Excluded	Excluded by title and abstract
203	Association between postoperative delirium and mortality in elderly patients undergoing hip fractures surgery: a meta-analysis.	2020	Bai, J ; Liang, Y ; Zhang, P ; Liang, X ; He, J ; Wang, J ; Wang, Y	Osteoporosis international : a journal established as result of cooperation between the European Foundation for Osteoporosis and the National Osteoporosis Foundation of the USA	Excluded	Wrong study design
204	Association between postoperative delirium and mortality in elderly patients undergoing hip fractures surgery: a meta-analysis.	2020	Bai, J. ; Liang, Y. ; Zhang, P. ; Liang, X. ; He, J. ; Wang, J. ; Wang, Y.	Osteoporosis International	Excluded	Duplicate article
205	Association between postoperative hyperactive delirium and major complications in elderly patients undergoing emergency hip fracture surgery: A large-cale cohort study.	2024	Sun, Mingyang ; Chen, Wan-Ming ; Wu, Szu-Yuan ; Zhang, Jiaqiang	Geriatrics & Gerontology International	Excluded	Excluded by title and abstract
206	Association between postoperative hyperactive delirium and major complications in elderly patients undergoing emergency hip fracture surgery: A large-scale cohort study.	2024	Sun, Mingyang ; Chen, Wan-Ming ; Wu, Szu-Yuan ; Zhang, Jiaqiang	Geriatrics & gerontology international	Excluded	Excluded by title and abstract
207	Association between preoperative albumin levels and postoperative delirium in geriatric hip fracture patients.	2024	Wang, Wei ; Yao, Wei ; Tang, Wanyun ; Li, Yuhao ; Lv, Qiaomei ; Ding, Wenbo	Frontiers in medicine	Excluded	Wrong study design
208	Association Between Preoperative Malnutrition and Postoperative Delirium After Hip Fracture Surgery in Older Adults.	2017	Mazzola, Paolo ; Ward, Libby ; Zazzetta, Sara ; Broggini, Valentina ; Anzuini, Alessandra ; Valcarcel, Breanna ; Brathwaite, Justin S ; Pasinetti, Giulio M ; Bellelli, Giuseppe ; Annoni, Giorgio	Journal of the American Geriatrics Society	Excluded	Comparison not based on delirium
209	Association Between Preoperative Malnutrition and Postoperative Delirium After Hip Fracture Surgery in Older Adults.	2017	Mazzola, Paolo ; Ward, Libby ; Zazzetta, Sara ; Broggini, Valentina ; Anzuini, Alessandra ; Valcarcel, Breanna ; Brathwaite, Justin S. ; Pasinetti, Giulio M. ; Bellelli, Giuseppe ; Annoni, Giorgio	Journal of the American Geriatrics Society	Excluded	Duplicate article
210	Association between preoperative persistent hyperglycemia and postoperative delirium in geriatric hip fracture patients.	2024	Wang, Wei ; Zhang, Yingqi ; Yao, Wei ; Tang, Wanyun ; Li, Yuhao ; Sun, Hongbo ; Ding, Wenbo	BMC geriatrics	Excluded	Excluded by title and abstract
211	Association between Serum IGF-I levels and Postoperative Delirium in Elderly Subjects Undergoing Elective Knee Arthroplasty.	2016	Yen, Timothy E ; Allen, John C ; Rivelli, Sarah K ; Patterson, Stephanie C ; Metcalf, Meredith R ; Flink, Benjamin J ; Mirrakhimov, Aibek E ; Lagoo, Sandhya A ; Vail, Thomas P ; Young, Christopher C ; Moon, Richard E ; Trzepacz, Paula T ; Kwatra, Madan M	Scientific reports	Excluded	Excluded by title and abstract
212	Association Between Short-, Intermediate-, and Long-term Mortality and Myocardial Injury After Noncardiac Surgery After Hip Fracture Surgery: A Retrospective Cohort.	2021	Vacheron, Charles-Hervé ; Hentzen, Julie ; Fauvernier, Mathieu ; Fessy, Michel ; Chaudier, Philippe ; Landel, Verena ; David, Jean Stephane ; Incagnoli, Pascal ; Piriou, Vincent ; Friggeri, Arnaud	Anesthesia and analgesia	Excluded	Excluded by title and abstract
213	Association of Acute Perioperative Myocardial Injury With All-Cause Mortality Within 90 Days After Hip Fracture Repair in the Elderly: A Prospective Study.	2022	Wang, Lei ; Cai, Meng ; Li, Xiaoying ; Deng, Xiaohui ; Xue, Qiang ; Zhou, Li ; Yang, Minghui	Geriatric orthopaedic surgery & rehabilitation	Excluded	Excluded by title and abstract
214	Association of Cigarette Smoking With Cerebrospinal Fluid Biomarkers of Neurodegeneration, Neuroinflammation, and Oxidation.	2020	Liu, Yanlong ; Li, Hui ; Wang, Jian ; Xue, Qing ; Yang, Xiaoyu ; Kang, Yimin ; Li, Mengjie ; Xu, Jinzhong ; Li, Guohua ; Li, Cunbao ; Chang, Hui-Chih ; Su, Kuan-Pin ; Wang, Fan	JAMA network open	Excluded	Excluded by title and abstract
215	Association of C-reactive protein to albumin ratio with postoperative delirium and mortality in elderly patients undergoing hip fracture surgery: A retrospective cohort study in a single large center.	2023	Kim, Ha-Jung ; Lee, Sooho ; Kim, Sung-Hoon ; Lee, Sangho ; Sim, Ji-Hoon ; Ro, Young-Jin	Experimental gerontology	Excluded	Excluded by title and abstract
216	Association of Depression and Cognitive Dysfunction With Patient-Centered Outcomes After Transcatheter Aortic Valve Replacement.	2023	El-Sabawi, Bassim ; Cloud, Harrison ; Patel, Jay N ; Bell, Susan P ; Elmariah, Sammy ; Fearon, William F ; Kim, Juyong B ; Piana, Robert N ; Kapadia, Samir R ; Kumbhani, Dharam J ; Gillam, Linda D ; Whisenant, Brian K ; Quader, Nishath ; Zajarias, Alan ; Welt, Frederick G ; Bavry, Anthony A ; Coylewright, Megan ; Vatterott, Anna ; Jackson, Natalie ; Huang, Shi ; Lindman, Brian R	Circulation. Cardiovascular interventions	Excluded	Excluded by title and abstract
217	Association of depressive disorders and dementia with mortality among older people with hip fracture.	2023	Olofsson, Erika ; Gustafson, Yngve ; Mukka, Sebastian ; Tengman, Eva ; Lindgren, Lenita ; Olofsson, Birgitta	BMC geriatrics	Excluded	Excluded by title and abstract
218	Association of Duration of Surgery With Postoperative Delirium Among Patients Receiving Hip Fracture Repair.	2019	Ravi, Bheeshma ; Pincus, Daniel ; Choi, Stephen ; Jenkinson, Richard ; Wasserstein, David N ; Redelmeier, Donald A	JAMA network open	Excluded	Comparison not based on delirium
219	Association of Duration of Surgery With Postoperative Delirium Among Patients Receiving Hip Fracture Repair.	2019	Ravi, Bheeshma ; Pincus, Daniel ; Choi, Stephen ; Jenkinson, Richard ; Wasserstein, David N ; Redelmeier, Donald A	JAMA network open	Excluded	Duplicate article
220	Association of frailty with adverse outcomes in surgically treated geriatric patients with hip fracture: A meta-analysis and trial sequential analysis.	2024	Dong, Xiaomeng ; Zhang, Xiuguo ; Hu, Fang ; Yang, Shuhong ; Hong, Zengchao ; Geng, Qian	PloS one	Excluded	Excluded by title and abstract
221	Association of Geriatric Events With Perioperative Outcomes After Elective Inpatient Surgery.	2021	Dworsky, Jill Q ; Shellito, Adam D ; Childers, Christopher P ; Copeland, Timothy P ; Maggard-Gibbons, Melinda ; Tan, Hung-Jui ; Saliba, Debra ; Russell, Marcia M	The Journal of surgical research	Excluded	Excluded by title and abstract
222	Association of insulin resistance with delirium and CSF biomarkers of Alzheimer's disease in elderly patients with hip fracture.	2023	Wang, Jie ; Shuang, Pengzhan ; Li, Zhao ; Zhao, Longbiao ; Wang, Xiuli ; Liu, Peng	Aging clinical and experimental research	Excluded	Excluded by title and abstract
223	Association of insulin resistance with delirium and CSF biomarkers of Alzheimer's disease in elderly patients with hip fracture.	2023	Wang, Jie ; Shuang, Pengzhan ; Li, Zhao ; Zhao, Longbiao ; Wang, Xiuli ; Liu, Peng	Aging Clinical & Experimental Research	Excluded	Duplicate article
224	Association of joint replacement surgery with incident dementia diagnosis in German claims data.	2018	Teipel, Stefan J ; Fritze, Thomas ; Ellenrieder, Martin ; Haenisch, Britta ; Mittelmeier, Wolfram ; Doblhammer, Gabriele	International psychogeriatrics	Excluded	Excluded by title and abstract
225	Association of joint replacement surgery with incident dementia diagnosis in German claims data.	2018	Teipel, Stefan J. ; Fritze, Thomas ; Doblhammer, Gabriele ; Haenisch, Britta ; Ellenrieder, Martin ; Mittelmeier, Wolfram	International Psychogeriatrics	Excluded	Duplicate article
226	Association of Medicare Mandatory Bundled Payment Reform With Joint Replacement Surgery Use for Beneficiaries With Alzheimer Disease and Related Dementias.	2022	Thirukumaran, Caroline P ; Ricciardi, Benjamin F ; Cai, Xueya ; Holloway, Robert G ; Li, Yue ; Glance, Laurent G	JAMA health forum	Excluded	Excluded by title and abstract
227	Association of perioperative midazolam use and complications: a population-based analysis.	2022	Athanassoglou, Vassilis ; Cozowicz, Crispiana ; Zhong, Haoyan ; Illescas, Alex ; Poeran, Jashvant ; Liu, Jiabin ; Poultsides, Lazaros ; Memtsoudis, Stavros G	Regional anesthesia and pain medicine	Excluded	Excluded by title and abstract
228	Association of Postoperative Delirium and Parkinson Disease After Common United States Surgical Procedures.	2023	Dham, Bhavpreet ; Richard, Irene ; Schneider, Eric B ; George, Benjamin P	The Journal of surgical research	Excluded	Excluded by title and abstract
229	Association of Preexisting Neurocognitive Impairments and Perioperative Neurocognitive Disorders for Hip Joint Replacement Surgery: A Prospective Cohort Study.	2019	Yan, Li ; Liu, Qian ; Zhu, YangZi ; Zhou, MeiYan ; Wang, HongJun ; Qin, XiaoLing ; Wang, LiWei	Medical science monitor : international medical journal of experimental and clinical research	Excluded	Excluded by title and abstract
230	Association of preoperative frailty with the risk of postoperative delirium in older patients undergoing hip fracture surgery: a prospective cohort study.	2024	Feng, Chunyu ; Wu, Haotian ; Qi, Ziheng ; Wei, Yuzhi ; Yang, Bo ; Yin, Haolin ; Yan, Siyi ; Wang, Lu ; Yu, Yangyang ; Xie, Juanjuan ; Xing, Xueyan ; Tu, Shumin ; Zhang, Huan	Aging clinical and experimental research	Excluded	Excluded by title and abstract
231	Association of preoperative frailty with the risk of postoperative delirium in older patients undergoing hip fracture surgery: a prospective cohort study.	2024	Feng, Chunyu ; Wu, Haotian ; Qi, Ziheng ; Wei, Yuzhi ; Yang, Bo ; Yin, Haolin ; Yan, Siyi ; Wang, Lu ; Yu, Yangyang ; Xie, Juanjuan ; Xing, Xueyan ; Tu, Shumin ; Zhang, Huan	Aging Clinical & Experimental Research	Excluded	Duplicate article
232	Association of reduced cerebrospinal fluid NPTX2 levels with postoperative delirium in patients undergoing knee/hip replacement: a prospective cohort study.	2024	Guo, Zongxiao ; Hong, Xiaoli ; Wang, Xiang ; Chen, Weiguo ; Guo, Zongfeng	Aging clinical and experimental research	Excluded	Wrong study design
233	Association of reduced cerebrospinal fluid NPTX2 levels with postoperative delirium in patients undergoing knee/hip replacement: a prospective cohort study.	2024	Guo, Zongxiao ; Hong, Xiaoli ; Wang, Xiang ; Chen, Weiguo ; Guo, Zongfeng	Aging Clinical & Experimental Research	Excluded	Duplicate article
234	Association of Reversal of Anticoagulation Preoperatively on 30-Day Mortality and Outcomes for Hip Fracture Surgery.	2020	Yoo, Michael S ; Zhu, Shiyun ; Jiang, Sheng-Fang ; Hammer, Helen L ; McBride, Wesley J ; McCarthy, Caitlin M ; Green, Cheryl E ; Ananias, Martin P	The American journal of medicine	Excluded	Excluded by title and abstract
235	Association of Reversal of Anticoagulation Preoperatively on 30-Day Mortality and Outcomes for Hip Fracture Surgery.	2020	Yoo, Michael S. ; Zhu, Shiyun ; Jiang, Sheng-fang ; Hammer, Helen L. ; McBride, Wesley J. ; McCarthy, Caitlin M. ; Green, Cheryl E. ; Ananias, Martin P.	American Journal of Medicine	Excluded	Duplicate article
236	Associations between mean arterial pressure during cardiopulmonary bypass and biomarkers of cerebral injury in patients undergoing cardiac surgery: secondary results from a randomized controlled trial.	2021	Wiberg, Sebastian ; Holmgaard, Frederik ; Blennow, Kaj ; Nilsson, Jens C ; Kjaergaard, Jesper ; Wanscher, Michael ; Langkilde, Annika R ; Hassager, Christian ; Rasmussen, Lars S ; Zetterberg, Henrik ; Vedel, Anne Grønborg	Interactive cardiovascular and thoracic surgery	Excluded	Excluded by title and abstract
237	Associations of 4AT with mobility, length of stay and mortality in hospital and discharge destination among patients admitted with hip fractures.	2020	Lisk, Radcliffe ; Yeong, Keefai ; Enwere, Peter ; Jenkinson, Josie ; Robin, Jonathan ; Irvin-Sellers, Melanie ; Fluck, David ; Osmani, Ahmad ; Sharmin, Rifat ; Sharma, Pankaj ; Fry, Christopher H ; Han, Thang S	Age and ageing	Excluded	Excluded by title and abstract
238	Associations of 4AT with mobility, length of stay and mortality in hospital and discharge destination among patients admitted with hip fractures.	2020	Lisk, Radcliffe ; Yeong, Keefai ; Enwere, Peter ; Jenkinson, Josie ; Robin, Jonathan ; Irvin-Sellers, Melanie ; Fluck, David ; Osmani, Ahmad ; Sharmin, Rifat ; Sharma, Pankaj ; Fry, Christopher H ; Han, Thang S	Age and ageing	Excluded	Duplicate article
239	Associations of Hearing Loss and Menopausal Hormone Therapy With Change in Global Cognition and Incident Cognitive Impairment Among Postmenopausal Women.	2020	Armstrong, Nicole M ; Espeland, Mark A ; Chen, Jiu-Chiuan ; Masaki, Kamal ; Wactawski-Wende, Jean ; Li, Wenjun ; Gass, Margery L S ; Stefanick, Marcia L ; Manson, JoAnn E ; Deal, Jennifer A ; Rapp, Stephen R ; Lin, Frank R ; Resnick, Susan M	The journals of gerontology. Series A, Biological sciences and medical sciences	Excluded	Excluded by title and abstract
240	Associations of Smoking With Delirium and Opioid Use in Older Adults With Traumatic Hip Fracture.	2022	Salottolo, Kristin ; Meinig, Richard ; Fine, Landon ; Kelly, Michael ; Madayag, Robert ; Ekengren, Francie ; Tanner, Allen, 2nd ; Bar-Or, David	Journal of the American Academy of Orthopaedic Surgeons. Global research & reviews	Excluded	Comparison not based on delirium
241	AtoG: A simple score to predict complications and death after hip fractures, in line with the comprehensive geriatric assessment.	2024	Boukebous, Baptiste ; Biau, David ; Gao, Fei	Orthopaedics & traumatology, surgery & research : OTSR	Excluded	Excluded by title and abstract
242	Author's Response to Letter to the Editor...Ikeda T, Tsuboya T. Intensive In-hospital Rehabilitation After Hip Fracture Surgery and Activities of Daily Living in Patients With Dementia: Retrospective Analysis of a Nationwide Inpatient Database. Archives of Physical Medicine & Rehabilitation. 2020;101(1):171-172.	2020	Uda, Kazuaki ; Yasunaga, Hideo	Archives of Physical Medicine & Rehabilitation	Excluded	Excluded by title and abstract
243	Autologous transplantation of intestine-isolated glia cells improves neuropathology and restores cognitive deficits in ﾎｲ amyloid-induced neurodegeneration.	2016	Esposito, Giuseppe ; Sarnelli, Giovanni ; Capoccia, Elena ; Cirillo, Carla ; Pesce, Marcella ; Lu, Jie ; Calﾃｬ, Gaetano ; Cuomo, Rosario ; Steardo, Luca	Scientific reports	Excluded	Excluded by title and abstract
244	Avoidance and management of neurovascular injuries in total hip arthroplasty.	2003	Barrack, Robert L ; Butler, R Allen	Instructional course lectures	Excluded	Excluded by title and abstract
245	Bacterial translocation and plasma cytokines during transcatheter and open-heart aortic valve implantation.	2015	Adrie, Christophe ; Parlato, Marianna ; Salmi, Lynda ; Adib-Conquy, Minou ; Bical, Olivier ; Deleuze, Philippe ; Fitting, Catherine ; Cavaillon, Jean Marc ; Monchi, Mehran	Shock (Augusta, Ga.)	Excluded	Excluded by title and abstract
246	Balloon Aortic Valvuloplasty as a Bridgeﾂto Aortic Valve Replacement: A Contemporary Nationwide Perspective.	2020	Kawsara, Akram ; Alqahtani, Fahad ; Eleid, Mackram F ; El-Sabbagh, Abdallah ; Alkhouli, Mohamad	JACC. Cardiovascular interventions	Excluded	Excluded by title and abstract
247	Barriers and facilitators of weight bearing after hip fracture surgery among older adults. A scoping review.	2023	Turabi, R Y ; Wyatt, D ; Guerra, S ; O'Connell, M D L ; Khatun, T ; Sageer, S A ; Alhazmi, A ; Sheehan, K J	Osteoporosis international : a journal established as result of cooperation between the European Foundation for Osteoporosis and the National Osteoporosis Foundation of the USA	Excluded	Excluded by title and abstract
248	Barriers and facilitators of weight bearing after hip fracture surgery among older adults. A scoping review.	2023	Turabi, R.Y. ; Wyatt, D. ; Guerra, S. ; O'Connell, M.D.L. ; Khatun, T. ; Sageer, S.A. ; Alhazmi, A. ; Sheehan, K.J.	Osteoporosis International	Excluded	Duplicate article
249	Barriers to Discharge of Hip Fracture Patients From An Academic Hospital: A Retrospective Data Analysis.	2024	Backman, Chantal ; Engel, Franciely D ; Webber, Colleen ; Harley, Anne ; Tanuseputro, Peter ; de Mello, Ana Lﾃｺcia Schaefer Ferreira ; Lanzoni, Gabriela Marcellino de Melo ; Papp, Steve	Geriatric orthopaedic surgery & rehabilitation	Excluded	Excluded by title and abstract
250	Barriers to postoperative pain management in hip fracture patients with dementia as evaluated by nursing staff.	2014	Rantala, Maija ; Kankkunen, Pﾃ､ivi ; Kvist, Tarja ; Hartikainen, Sirpa	Pain management nursing : official journal of the American Society of Pain Management Nurses	Excluded	Excluded by title and abstract
251	Barriers to Postoperative Pain Management in Hip Fracture Patients with Dementia as Evaluated by Nursing Staff.	2014	Rantala, Maija ; Kankkunen, Pﾃδ､ivi ; Kvist, Tarja ; Hartikainen, Sirpa	Pain Management Nursing	Excluded	Duplicate article
252	Baseline and pre-operative 1-year mortality risk factors in a cohort of 509 hip fracture patients consecutively admitted to a co-managed orthogeriatric unit (FONDA Cohort).	2018	Menéndez-Colino, Rocío ; Alarcon, Teresa ; Gotor, Pilar ; Queipo, Rocío ; Ramírez-Martín, Raquel ; Otero, Angel ; González-Montalvo, Juan I	Injury	Excluded	Excluded by title and abstract
253	Baseline frailty status and outcomes important for shared decision-making in older adults receiving transcatheter aortic valve implantation, a prospective observational study.	2021	Skaar, Elisabeth ;Øksnes, Anja ; Eide, Leslie Sofia Pareja ; Norekvål, Tone Merete ; Ranhoff, Anette Hylen ; Nordrehaug, Jan Erik ; Forman, Daniel Edward ; Schoenenberger, Andreas W ; Hufthammer, Karl Ove ; Kuiper, Karel Kier-Jan ; Bleie, Øyvind ; Packer, Erik Jerome Stene ; Langørgen, Jørund ; Haaverstad, Rune ; Schaufel, Margrethe Aase	Aging clinical and experimental research	Excluded	Excluded by title and abstract
254	Baseline sleep as a predictor of delirium after surgical aortic valve replacement: A feasibility study.	2021	Oldham, Mark A ; Pigeon, Wilfred R ; Chapman, Benjamin ; Yurcheshen, Michael ; Knight, Peter A ; Lee, Hochang Benjamin	General hospital psychiatry	Excluded	Excluded by title and abstract
255	Baseline sleep as a predictor of delirium after surgical aortic valve replacement: A feasibility study.	2021	Oldham, Mark A. ; Pigeon, Wilfred R. ; Chapman, Benjamin ; Yurcheshen, Michael ; Knight, Peter A. ; Lee, Hochang Benjamin	General Hospital Psychiatry	Excluded	Duplicate article
256	Basic principles and uniform terminology for the head-neck junction in hip replacement.	2015	Werner, Paul H ; Ettema, Harmen B ; Witt, Florian ; Morlock, Michael M ; Verheyen, Cees C P M	Hip international : the journal of clinical and experimental research on hip pathology and therapy	Excluded	Excluded by title and abstract
257	Bedside hyperspectral imaging indicates a microcirculatory sepsis pattern - an observational study.	2021	Dietrich, M ; Marx, S ; von der Forst, M ; Bruckner, T ; Schmitt, F C F ; Fiedler, M O ; Nickel, F ; Studier-Fischer, A ; Müller-Stich, B P ; Hackert, T ; Brenner, T ; Weigand, M A ; Uhle, F ; Schmidt, K	Microvascular research	Excluded	Excluded by title and abstract
258	Bedside tool for predicting the risk of postoperative atrial fibrillation after cardiac surgery: the POAF score.	2014	Mariscalco, Giovanni ; Biancari, Fausto ; Zanobini, Marco ; Cottini, Marzia ; Piffaretti, Gabriele ; Saccocci, Matteo ; Banach, Maciej ; Beghi, Cesare ; Angelini, Gianni D	Journal of the American Heart Association	Excluded	Excluded by title and abstract
259	Bench-to-bedside review: latest results in hemorrhagic shock.	2008	Angele, Martin K ; Schneider, Christian P ; Chaudry, Irshad H	Critical care (London, England)	Excluded	Excluded by title and abstract
260	Better nutrition trajectory improves recovery following a hip fracture surgery for older persons with diabetes mellitus.	2022	Tseng, Ming-Yueh ; Liang, Jersey ; Wu, Chi-Chuan ; Cheng, Huey-Shinn ; Yang, Ching-Tzu ; Chen, Ching-Yen ; Shyu, Yea-Ing L	Aging clinical and experimental research	Excluded	Excluded by title and abstract
261	Bibliometric Analysis of the Top-100 Cited Articles on Postoperative Delirium.	2024	Miao, Qingyuan ; Zhou, Rui ; Li, Xinyang ; Xiong, Lize	Journal of multidisciplinary healthcare	Excluded	Excluded by title and abstract
262	Bicondylar spontaneous osteonecrosis of the knee: A case report.	2010	Zywiel, Michael G ; Armocida, Frank M ; McGrath, Mike S ; Bonutti, Peter M ; Mont, Michael A	The Knee	Excluded	Excluded by title and abstract
263	Bilateral hip fractures.	2006	Fukushima, Tatsuki ; Sudo, Akihiro ; Uchida, Atsumasa	Journal of orthopaedic science : official journal of the Japanese Orthopaedic Association	Excluded	Excluded by title and abstract
264	Bilateral oophorectomy versus ovarian conservation: effects on long-term women's health.	2010	Parker, William H	Journal of minimally invasive gynecology	Excluded	Excluded by title and abstract
265	Bilateral simultaneous spontaneous rupture of the quadriceps tendons. Five case reports and a review of the literature.	1984	MacEachern, A G ; Plewes, J L	The Journal of bone and joint surgery. British volume	Excluded	Excluded by title and abstract
266	Bilateral total knee arthroplasty guidelines: are we there yet?	2013	Vulcano, Ettore ; Memtsoudis, Stavros ; Della Valle, Alejandro Gonzalez	The journal of knee surgery	Excluded	Excluded by title and abstract
267	Bisphosphonates and mortality: confounding in observational studies?	2019	Bergman, J ; Nordström, A ; Hommel, A ; Kivipelto, M ; Nordström, P	Osteoporosis international : a journal established as result of cooperation between the European Foundation for Osteoporosis and the National Osteoporosis Foundation of the USA	Excluded	Excluded by title and abstract
268	Bisphosphonates and mortality: confounding in observational studies?	2019	Bergman, J ; Nordström, A ; Hommel, A ; Kivipelto, M ; Nordström, P	Osteoporosis International	Excluded	Duplicate article
269	Blood transfusion strategy and risk of postoperative delirium in nursing homes residents with hip fracture. A post hoc analysis based on the TRIFE randomized controlled trial.	2017	Blandfort, Sif ; Gregersen, Merete ; Borris, Lars Carl ; Damsgaard, Else Marie	Aging clinical and experimental research	Excluded	Excluded by title and abstract
270	Blood transfusion strategy and risk of postoperative delirium in nursing homes residents with hip fracture. A post hoc analysis based on the TRIFE randomized controlled trial.	2017	Blandfort, Sif ; Gregersen, Merete ; Borris, Lars ; Damsgaard, Else	Aging Clinical & Experimental Research	Excluded	Duplicate article
271	Bone Cement and Its Anesthetic Complications: A Narrative Review.	2023	Al-Husinat, Lou'i ; Jouryyeh, Basil ; Al Sharie, Sarah ; Al Modanat, Zaid ; Jurieh, Ahmad ; Al Hseinat, Laith ; Varrassi, Giustino	Journal of clinical medicine	Excluded	Excluded by title and abstract
272	Bone cement implantation syndrome.	2009	Donaldson, A J ; Thomson, H E ; Harper, N J ; Kenny, N W	British journal of anaesthesia	Excluded	Excluded by title and abstract
273	Bone cement implantation syndrome.	2009	Donaldson AJ ; Thomson HE ; Harper NJ ; Kenny NW	BJA: The British Journal of Anaesthesia	Excluded	Duplicate article
274	Bone insufficiency fractures as an inaugural manifestation of primary hyperparathyroidism.	1996	Lafforgue, P ; Pham, T ; Denizot, A ; Daumen-Legré, V ; Acquaviva, P C	Revue du rhumatisme (English ed.)	Excluded	Excluded by title and abstract
275	Bone loss and osteoporosis are associated with conversion from mild cognitive impairment to Alzheimer's disease.	2014	Zhou, Rui ; Zhou, Huadong ; Rui, Li ; Xu, Jianzhong	Current Alzheimer research	Excluded	Excluded by title and abstract
276	Bone mass and dementia in hip fracture patients from areas with different aluminium concentrations in water supplies.	1988	Wood, D J ; Cooper, C ; Stevens, J ; Edwardson, J	Age and ageing	Excluded	Excluded by title and abstract
277	Bowel obstruction in obturator hernia: A challenging diagnosis.	2018	Conti, L ; Baldini, E ; Capelli, P ; Capelli, C	International journal of surgery case reports	Excluded	Excluded by title and abstract
278	Brain and cognition. Is there any case for improving cognitive function in menopausal women using estrogen treatment?	2009	Hogervorst, E ; Bandelow, S	Minerva ginecologica	Excluded	Excluded by title and abstract
279	Brain and heart magnetic resonance imaging/spectroscopy in duchenne muscular dystrophy.	2017	Mavrogeni, Sophie ; Pons, Roser ; Nikas, Ioannis ; Papadopoulos, George ; Verganelakis, Dimitrios A ; Kolovou, Genovefa ; Chrousos, George P	European journal of clinical investigation	Excluded	Excluded by title and abstract
280	Brain endogenous estrogen levels determine responses to estrogen replacement therapy via regulation of BACE1 and NEP in female Alzheimer's transgenic mice.	2013	Li, Rena ; He, Ping ; Cui, Jie ; Staufenbiel, Matthias ; Harada, Nobuhiro ; Shen, Yong	Molecular neurobiology	Excluded	Excluded by title and abstract
281	Brain hypoperfusion: a critical factor in vascular dementia.	2004	Román, Gustavo C	Neurological research	Excluded	Excluded by title and abstract
282	Brain Specific Estrogen Ameliorates Cognitive Effects of Surgical Menopause in Mice.	2023	Salinero, Abigail E ; Abi-Ghanem, Charly ; Venkataganesh, Harini ; Sura, Avi ; Smith, Rachel M ; Thrasher, Christina A ; Kelly, Richard D ; Hatcher, Katherine M ; NyBlom, Vanessa ; Shamlian, Victoria ; Kyaw, Nyi-Rein ; Belanger, Kasey M ; Gannon, Olivia J ; Stephens, Shannon B Z ; Zuloaga, Damian G ; Zuloaga, Kristen L	BioRxiv : the preprint server for biology	Excluded	Excluded by title and abstract
283	Brief postoperative delirium in hip fracture patients affects functional outcome at three months.	2004	Zakriya, Khwaja ; Sieber, Frederick E ; Christmas, Colleen ; Wenz, James F, Sr ; Franckowiak, Shawn	Anesthesia and analgesia	Excluded	Excluded by title and abstract
284	Butyrylcholinesterase activity in patients with postoperative delirium after cardiothoracic surgery or percutaneous valve replacement- an observational interdisciplinary cohort study.	2024	Schlake, Konstantin ; Teller, Johannes ; Hinken, Lukas ; Laser, Hans ; Lichtinghagen, Ralf ; Schá､fer, Andreas ; Fegbeutel, Christine ; Weissenborn, Karin ; Jung, Carolin ; Worthmann, Hans ; Gabriel, Maria Magdalena	BMC neurology	Excluded	Excluded by title and abstract
285	Butyrylcholinesterase as a perioperative complication marker in patients after transcatheter aortic valve implantation: a prospective observational study.	2021	Michels, Bernhard ; Holzamer, Andreas ; Graf, Bernhard M ; Bredthauer, Andre ; Petermichl, Walter ; Müller, Anika ; Zausig, York Alexander ; Bitzinger, Diane Inge	BMJ open	Excluded	Excluded by title and abstract
286	Calculating Risk for Poor Outcomes After Transcatheter Aortic Valve Replacement.	2019	Arnold, Suzanne V	Journal of clinical outcomes management : JCOM	Excluded	Excluded by title and abstract
287	Calculating Risk for Poor Outcomes After Transcatheter Aortic Valve Replacement.	2019	Arnold, Suzanne V.	Journal of Clinical Outcomes Management	Excluded	Duplicate article
288	Can C-reactive protein-based biomarkers be used as predictive of 30-day mortality in elderly hip fractures? A retrospective study.	2022	Balta, Orhan ; Altınayak, Harun ; Balta, Mehtap Gürler ; Astan, Sezer ; Uçar, Cihan ; Kurnaz, Recep ; Zengin, Eyüpgtay ; Eren, Mehmet Burtaç	Turkish Journal of Trauma & Emergency Surgery / Ulusal Travma ve Acil Cerrahi Dergisi	Excluded	Excluded by title and abstract
289	Can C-reactive protein-based biomarkers be used as predictive of 30-day mortality in elderly hip fractures?A retrospective study.	2022	Balta, Orhan ; Altınayak, Harun ; Gürler Balta, Mehtap ; Astan, Sezer ; Uçar, Cihan ; Kurnaz, Recep ; Zengin, Eyup Cagatay ; Eren, Mehmet Burtaç	Ulusal travma ve acil cerrahi dergisi = Turkish journal of trauma & emergency surgery : TJTES	Excluded	Excluded by title and abstract
290	Can TAVR Make Me Smarter?	2016	Généreux, Philippe	Journal of the American College of Cardiology	Excluded	Excluded by title and abstract
291	Can the cognitively impaired safely use patient-controlled analgesia?	2009	Licht E ; Siegler EL ; Reid MC	Journal of Opioid Management	Excluded	Excluded by title and abstract
292	Cardiac Biomarkers Predict 1-Year Mortality in Elderly Patients Undergoing Hip Fracture Surgery.	2017	Katsanos, Spyridon ; Mavrogenis, Andreas F ; Kafkas, Nikolaos ; Sardu, Celestino ; Kamperidis, Vasileios ; Katsanou, Panagiota ; Farmakis, Dimitrios ; Parissis, John	Orthopedics	Excluded	Excluded by title and abstract
293	Cardiac Biomarkers Predict 1-Year Mortality in Elderly Patients Undergoing Hip Fracture Surgery.	2017	KATSANOS, SPYRIDON ; MAVROGENIS, ANDREAS F. ; KAFKAS, NIKOLAOS ; SARDU, CELESTINO ; KAMPERIDIS, VASILEIOS ; KATSANOU, PANAGIOTA ; FARMAKIS, DIMITRIOS ; PARISSIS, JOHN	Orthopedics	Excluded	Duplicate article
294	Cardiovascular and neurological function in elderly patients sustaining a fracture of the neck of the femur.	1981	Ceder, L ; Elmqvist, D ; Svensson, S E	The Journal of bone and joint surgery. British volume	Excluded	Excluded by title and abstract
295	Care and treatments related to intensive care unit-acquired muscle weakness: A cohort study.	2021	Raurell-Torredà, M ; Arias-Rivera, S ; Martí, J D ; Frade-Mera, M J ; Zaragoza-García, I ; Gallart, E ; Velasco-Sanz, T R ; San José-Arribas, A ; Blazquez-Martínez, E ; MOviPre group	Australian critical care : official journal of the Confederation of Australian Critical Care Nurses	Excluded	Excluded by title and abstract
296	Care of the older adult following hip fracture.	2000	Kain HB	Holistic Nursing Practice	Excluded	Excluded by title and abstract
297	Causal associations between common musculoskeletal disorders and dementia: a Mendelian randomization study.	2023	Wang, Jiachen ; Yang, Mingyi ; Tian, Ye ; Feng, Ruoyang ; Xu, Ke ; Teng, Menghao ; Wang, Junxiang ; Wang, Qi ; Xu, Peng	Frontiers in aging neuroscience	Excluded	Excluded by title and abstract
298	Causal relationship between dementia and delirium: Insights from a bidirectional two-sample Mendelian randomization analysis.	2024	Cai, Yongsong ; Wang, Jiachen ; Wang, Xinyi ; Yuan, Qiling ; Xu, Yan ; Xu, Peng	Journal of affective disorders	Excluded	Excluded by title and abstract
299	Causes and course of falls resulting in hip fracture among elderly Thai patients.	2015	Muangpaisan, Weerasak ; Suwanpatoomlerd, Sarawut ; Srinonprasert, Varalak ; Sutipornpalangkul, Werasak ; Wongprikron, Asita ; Assantchai, Prasert	Journal of the Medical Association of Thailand = Chotmaihet thangphaet	Excluded	Excluded by title and abstract
300	Causes and effects of surgical delay in patients with hip fracture: a cohort study.	2011	Vidán, María T ; Sánchez, Elisabet ; Gracia, Yassira ; Maraﾃｱón, Eugenio ; Vaquero, Javier ; Serra, José A	Annals of internal medicine	Excluded	Excluded by title and abstract
301	Causes and effects of surgical delay in patients with hip fracture: a cohort study.	2011	Vidán, María T ; Sánchez, Elisabet ; Gracia, Yassira ; Maraﾃｱón, Eugenio ; Vaquero, Javier ; Serra, José A	Annals of Internal Medicine	Excluded	Duplicate article
302	Causes of death after total hip arthroplasty: a nationwide cohort study with 24,638 patients.	2002	Paavolainen, Pekka ; Pukkala, Eero ; Pulkkinen, Pekka ; Visuri, Tuomo	The Journal of arthroplasty	Excluded	Excluded by title and abstract
303	Cause-Specific Mortality Trends Following Total Hip and Knee Arthroplasty.	2017	Michet, Clement J, 3rd ; Schleck, Cathy D ; Larson, Dirk R ; Maradit Kremers, Hilal ; Berry, Daniel J ; Lewallen, David G	The Journal of arthroplasty	Excluded	Excluded by title and abstract
304	Cause-Specific Mortality Trends Following Total Hip and Knee Arthroplasty.	2017	Michet, Clement J. ; Schleck, Cathy D. ; Larson, Dirk R. ; Maradit Kremers, Hilal ; Berry, Daniel J. ; Lewallen, David G. ; Michet, Clement J 3rd	Journal of Arthroplasty	Excluded	Duplicate article
305	Cementless Hemiarthroplasty for a Femoral Neck Fracture in a 93-Year-Old Female Patient: A Case Report.	2024	Mohammed Alshareef, Hatim ; Elbarbary, Ahmed ; Hassan, Abdulrahman S ; Alzahrani, Faris A	Cureus	Excluded	Excluded by title and abstract
306	Cephalomedullary nails versus extramedullary implants for extracapsular hip fractures in older adults.	2022	Lewis, Sharon R ; Macey, Richard ; Gill, James R ; Parker, Martyn J ; Griffin, Xavier L	The Cochrane database of systematic reviews	Excluded	Excluded by title and abstract
307	Cerebral complications after coronary artery bypass and heart valve surgery: risk factors and onset of symptoms.	1998	Ahlgren, E ; Arén, C	Journal of cardiothoracic and vascular anesthesia	Excluded	Excluded by title and abstract
308	Cerebral emboli and cognitive function after intramedullary fracture fixation.	2009	Gray AC ; Torrens L ; Christie J ; Graham C ; Robinson CM ; Gray, Andrew C ; Torrens, Lorna ; Christie, James ; Graham, Catriona ; Robinson, C Michael	Injury	Excluded	Excluded by title and abstract
309	Cerebral Embolic Protection during Transcatheter Aortic-Valve Replacement.	2022	Kapadia, Samir R ; Makkar, Raj ; Leon, Martin ; Abdel-Wahab, Mohamed ; Waggoner, Thomas ; Massberg, Steffen ; Rottbauer, Wolfgang ; Horr, Samuel ; Sondergaard, Lars ; Karha, Juhana ; Gooley, Robert ; Satler, Lowell ; Stoler, Robert C ; Messé, Steven R ; Baron, Suzanne J ; Seeger, Julia ; Kodali, Susheel ; Krishnaswamy, Amar ; Thourani, Vinod H ; Harrington, Katherine ; Pocock, Stuart ; Modolo, Ro…	The New England journal of medicine	Excluded	Excluded by title and abstract
310	Cerebral Embolic Protection during Transcatheter Aortic-Valve Replacement.	2022	Kapadia, Samir R ; Makkar, Raj ; Leon, Martin ; Abdel-Wahab, Mohamed ; Waggoner, Thomas ; Massberg, Steffen ; Rottbauer, Wolfgang ; Horr, Samuel ; Sondergaard, Lars ; Karha, Juhana ; Gooley, Robert ; Satler, Lowell ; Stoler, Robert C ; Messé, Steven R ; Baron, Suzanne J ; Seeger, Julia ; Kodali, Susheel ; Krishnaswamy, Amar ; Thourani, Vinod H ; Harrington, Katherine ; Pocock, Stuart ; Modolo, Ro…	New England Journal of Medicine	Excluded	Duplicate article
311	Cerebral Embolism Following Transcarotid Transcatheter Aortic Valve Replacement.	2018	Chamandi, Chekrallah ; Mohammadi, Siamak ; Dumont, Eric ; Doyle, Daniel ; DeLarochellière, Robert ; Paradis, Jean-Michel ; Puri, Rishi ; Pasian, Sergio ; Pelletier-Beaumont, Émilie ; Rodés-Cabau, Josep	Journal of the American College of Cardiology	Excluded	Excluded by title and abstract
312	Cerebral fat microembolism and cognitive decline after hip and knee replacement.	2007	Koch, Sebastian ; Forteza, Alejandro ; Lavernia, Carlos ; Romano, Jose G ; Campo-Bustillo, Iszet ; Campo, Nelly ; Gold, Stuart	Stroke	Excluded	Excluded by title and abstract
313	Cerebral fat microembolism and cognitive decline after hip and knee replacement.	2007	Koch S ; Forteza A ; Lavernia C ; Romano JG ; Campo-Bustillo I ; Campo N ; Gold S ; Koch, Sebastian ; Forteza, Alejandro ; Lavernia, Carlos ; Romano, Jose G ; Campo-Bustillo, Iszet ; Campo, Nelly ; Gold, Stuart	Stroke (00392499)	Excluded	Duplicate article
314	Cerebral ischemic injury after transcatheter aortic valve replacement in patients with pure aortic regurgitation.	2023	Liu, Xianbao ; Dai, Hanyi ; Fan, Jiaqi ; Zhou, Dao ; Zhu, Gangjie ; Yidilisi, Abuduwufuer ; Chen, Jun ; Xu, Yeming ; Wang, Lihan ; Wang, Jian'an	Journal of Zhejiang University. Science. B	Excluded	Excluded by title and abstract
315	Cerebral Microbleeds During Transcatheter Aortic Valve Replacement: A Prospective Magnetic Resonance Imaging Cohort.	2022	Van Belle, Eric ; Debry, Nicolas ; Vincent, Flavien ; Kuchcinski, Grégory ; Cordonnier, Charlotte ; Rauch, Antoine ; Robin, Emmanuel ; Lassalle, Fanny ; Pontana, François ; Delhaye, Cédric ; Schurtz, Guillaume ; JeanPierre, Emmanuelle ; Rousse, Natacha ; Casari, Caterina ; Spillemaeker, Hugues ; Porouchani, Sina ; Pamart, Thibault ; Denimal, Tom ; Neiger, Xavier ; Verdier, Basile ; Puy, Laurent ;…	Circulation	Excluded	Excluded by title and abstract
316	Cerebral microemboli in mini-sternotomy compared to mini- thoracotomy for aortic valve replacement: a cross sectional cohort study.	2021	Bozhinovska, Marija ; Jenko, Matej ; Stupica, Gordana Taleska ; Klokočovnik, Tomislav ;Kšela, Juš ; Jelenc, Matija ; Podbregar, Matej ; Fabjan, Andrej ; Šoštarič, Maja	Journal of cardiothoracic surgery	Excluded	Excluded by title and abstract
317	Cerebral microembolization during primary total hip arthroplasty and neuropsychologic outcome: a pilot study.	2010	Patel, Rahul V ; Stygall, Jan ; Harrington, Jane ; Newman, Stanton P ; Haddad, Fares S	Clinical orthopaedics and related research	Excluded	Excluded by title and abstract
318	Cerebral microembolization during primary total hip arthroplasty and neuropsychologic outcome: a pilot study.	2010	Patel RV ; Stygall J ; Harrington J ; Newman SP ; Haddad FS ; Patel, Rahul V ; Stygall, Jan ; Harrington, Jane ; Newman, Stanton P ; Haddad, Fares S	Clinical Orthopaedics & Related Researchﾂｮ	Excluded	Duplicate article
319	Cerebral near-infrared spectroscopy (NIRS) for perioperative monitoring of brain oxygenation in children and adults.	2018	Yu, Yun ; Zhang, Kaiying ; Zhang, Ling ; Zong, Huantao ; Meng, Lingzhong ; Han, Ruquan	The Cochrane database of systematic reviews	Excluded	Excluded by title and abstract
320	Cerebral oxygen saturation after multiple perioperative influential factors predicts the occurrence of postoperative cognitive dysfunction.	2015	Ni, Cheng ; Xu, Ting ; Li, Nan ; Tian, Yang ; Han, Yongzheng ; Xue, Qingsheng ; Li, Min ; Guo, Xiangyang	BMC anesthesiology	Excluded	Excluded by title and abstract
321	Cerebral oxygen saturation after multiple perioperative influential factors predicts the occurrence of postoperative cognitive dysfunction.	2015	Cheng Ni ; Ting Xu ; Nan Li ; Yang Tian ; Yongzheng Han ; Qingsheng Xue ; Min Li ; Xiangyang Guo	BMC Anesthesiology	Excluded	Duplicate article
322	Cerebral Tissue Oxygen Saturation Is Enhanced in Patients following Transcatheter Aortic Valve Implantation: A Retrospective Study.	2022	Schmidt, Götz ; Kreissl, Hannes ; Vigelius-Rauch, Ursula ; Schneck, Emmanuel ; Edinger, Fabian ; Nef, Holger ; Böning, Andreas ; Sander, Michael ; Koch, Christian	Journal of clinical medicine	Excluded	Excluded by title and abstract
323	Cerebrospinal fluid aﾎｲ to tau ratio and postoperative cognitive change.	2013	Xie, Zhongcong ; McAuliffe, Sayre ; Swain, Celeste A ; Ward, Sarah A P ; Crosby, Catherine A ; Zheng, Hui ; Sherman, Janet ; Dong, Yuanlin ; Zhang, Yiying ; Sunder, Neelakantan ; Burke, Dennis ; Washicosky, Kevin J ; Tanzi, Rudolph E ; Marcantonio, Edward R	Annals of surgery	Excluded	Excluded by title and abstract
324	Cerebrospinal Fluid Biomarker for Alzheimer Disease Predicts Postoperative Cognitive Dysfunction.	2016	Evered, Lisbeth ; Silbert, Brendan ; Scott, David A ; Ames, David ; Maruff, Paul ; Blennow, Kaj	Anesthesiology	Excluded	Excluded by title and abstract
325	Cerebrospinal Fluid Biomarker for Alzheimer Disease Predicts Postoperative Cognitive Dysfunction.	2016	Evered, Lisbeth ; Silbert, Brendan ; Scott, David A. ; Ames, David ; Maruff, Paul ; Blennow, Kaj	Anesthesiology	Excluded	Duplicate article
326	Cerebrospinal fluid cholinergic biomarkers are associated with postoperative delirium in elderly patients undergoing Total hip/knee replacement: a prospective cohort study.	2020	Lin, Xu ; Tang, Jiaming ; Liu, Chen ; Li, Xiaoxuan ; Cao, Xipeng ; Wang, Bin ; Dong, Rui ; Xu, Wei ; Yu, Xinjuan ; Wang, Mingshan ; Bi, Yanlin	BMC anesthesiology	Excluded	Outcome was not a risk factor
327	Cerebrospinal fluid cholinergic biomarkers are associated with postoperative delirium in elderly patients undergoing Total hip/knee replacement: a prospective cohort study.	2020	Lin, Xu ; Tang, Jiaming ; Liu, Chen ; Li, Xiaoxuan ; Cao, Xipeng ; Wang, Bin ; Dong, Rui ; Xu, Wei ; Yu, Xinjuan ; Wang, Mingshan ; Bi, Yanlin	BMC Anesthesiology	Excluded	Duplicate article
328	Cerebrospinal Fluid Concentration of Neurogranin in Hip Fracture Patients with Delirium.	2021	Halaas, Nathalie Bodd ; Zetterberg, Henrik ; Idland, Ane-Victoria ; Knapskog, Anne-Brita ; Watne, Leiv Otto ; Blennow, Kaj	Journal of Alzheimer's disease : JAD	Excluded	Excluded by title and abstract
329	Cerebrospinal Fluid Concentration of Neurogranin in Hip Fracture Patients with Delirium.	2021	Halaas, Nathalie Bodd ; Zetterberg, Henrik ; Idland, Ane-Victoria ; Knapskog, Anne-Brita ; Watne, Leiv Otto ; Blennow, Kaj	Journal of Alzheimer's disease : JAD	Excluded	Duplicate article
330	Cerebrospinal fluid interleukin-8 levels are higher in people with hip fracture with perioperative delirium than in controls.	2011	MacLullich, Alasdair M J ; Edelshain, Benjamin T ; Hall, Roanna J ; de Vries, Annick ; Howie, Sarah E M ; Pearson, Andrew ; Middleton, Scott D ; Gillies, Fiona ; Armstrong, Ian R ; White, Tim O ; Cunningham, Colm ; de Rooij, Sophia E ; van Munster, Barbara C	Journal of the American Geriatrics Society	Excluded	Excluded by title and abstract
331	Cerebrospinal Fluid Levels of Interleukin-8 in Delirium, Dementia, and Cognitively Healthy Patients.	2020	Sajjad, Muhammad Umar ; Blennow, Kaj ; Knapskog, Anne Brita ; Idland, Ane-Victoria ; Chaudhry, Farrukh Abbas ; Wyller, Torgeir Bruun ; Zetterberg, Henrik ; Watne, Leiv Otto	Journal of Alzheimer's disease : JAD	Excluded	Excluded by title and abstract
332	Cerebrospinal Fluid Levels of Interleukin-8 in Delirium, Dementia, and Cognitively Healthy Patients.	2020	Sajjad, Muhammad Umar ; Blennow, Kaj ; Knapskog, Anne Brita ; Idland, Ane-Victoria ; Chaudhry, Farrukh Abbas ; Wyller, Torgeir Bruun ; Zetterberg, Henrik ; Watne, Leiv Otto	Journal of Alzheimer's disease : JAD	Excluded	Duplicate article
333	Cerebrospinal fluid levels of neopterin are elevated in delirium after hip fracture.	2016	Hall, Roanna J ; Watne, Leiv Otto ; Idland, Ane-Victoria ; Raeder, Johan ; Frihagen, Frede ; MacLullich, Alasdair M J ; Staff, Anne Cathrine ; Wyller, Torgeir Bruun ; Fekkes, Durk	Journal of neuroinflammation	Excluded	Excluded by title and abstract
334	Cerebrospinal fluid levels of neopterin are elevated in delirium after hip fracture.	2016	Hall, Roanna J. ; Watne, Leiv Otto ; Idland, Ane-Victoria ; Raeder, Johan ; Frihagen, Frede ; MacLullich, Alasdair M. J. ; Staff, Anne Cathrine ; Wyller, Torgeir Bruun ; Fekkes, Durk	Journal of Neuroinflammation	Excluded	Duplicate article
335	Cerebrospinal fluid markers of neuroinflammation in delirium: a role for interleukin-1β in delirium after hip fracture.	2014	Cape, Eleanor ; Hall, Roanna J ; van Munster, Barbara C ; de Vries, Annick ; Howie, Sarah E M ; Pearson, Andrew ; Middleton, Scott D ; Gillies, Fiona ; Armstrong, Ian R ; White, Tim O ; Cunningham, Colm ; de Rooij, Sophia E ; MacLullich, Alasdair M J	Journal of psychosomatic research	Excluded	Excluded by title and abstract
336	Cerebrospinal fluid markers of neuroinflammation in delirium: a role for interleukin-1βin delirium after hip fracture.	2014	Cape, Eleanor ; Hall, Roanna J ; van Munster, Barbara C ; de Vries, Annick ; Howie, Sarah Em ; Pearson, Andrew ; Middleton, Scott D ; Gillies, Fiona ; Armstrong, Ian R ; White, Tim O ; Cunningham, Colm ; de Rooij, Sophia E ; MacLullich, Alasdair Mj ; Howie, Sarah E M ; MacLullich, Alasdair M J	Journal of Psychosomatic Research	Excluded	Duplicate article
337	Cerebrospinal fluid quinolinic acid is strongly associated with delirium and mortality in hip-fracture patients.	2023	Watne, Leiv Otto ; Pollmann, Christian Thomas ; Neerland, Bjørn Erik ; Quist-Paulsen, Else ; Halaas, Nathalie Bodd ; Idland, Ane-Victoria ; Hassel, Bjørnar ; Henjum, Kristi ; Knapskog, Anne-Brita ; Frihagen, Frede ; Raeder, Johan ; Godø, Aasmund ; Ueland, Per Magne ; McCann, Adrian ; Figved, Wender ; Selbæk, Geir ; Zetterberg, Henrik ; Fang, Evandro F ; Myrstad, Marius ; Giil, Lasse M	The Journal of clinical investigation	Excluded	Excluded by title and abstract
338	Cerebrospinal Fluid Spermidine, Glutamine and Putrescine Predict Postoperative Delirium Following Elective Orthopaedic Surgery.	2019	Pan, Xiaobei ; Cunningham, Emma L ; Passmore, Anthony P ; McGuinness, Bernadette ; McAuley, Daniel F ; Beverland, David ; O'Brien, Seamus ; Mawhinney, Tim ; Schott, Jonathan M ; Zetterberg, Henrik ; Green, Brian D	Scientific reports	Excluded	Excluded by title and abstract
339	Cerebrospinal fluid β-amyloid and tau are not associated with risk of delirium: a prospective cohort study in older adults with hip fracture.	2011	Witlox, Joost ; Kalisvaart, Kees J ; de Jonghe, Jos F M ; Verwey, Nicolaas A ; van Stijn, Mireille F M ; Houdijk, Alexander P J ; Traast, Han S ; MacLullich, Alasdair M J ; van Gool, Willem A ; Eikelenboom, Piet	Journal of the American Geriatrics Society	Excluded	Outcome was not a risk factor
340	Cerebrospinal Fluid β-Amyloid and Tau Are Not Associated with Risk of Delirium: A Prospective Cohort Study in Older Adults with Hip Fracture.	2011	Witlox, Joost ; Kalisvaart, Kees J. ; de Jonghe, Jos F.M. ; Verwey, Nicolaas A. ; van Stijn, Mireille F.M. ; Houdijk, Alexander P.J. ; Traast, Han S. ; MacLullich, Alasdair M.J. ; van Gool, Willem A. ; Eikelenboom, Piet	Journal of the American Geriatrics Society	Excluded	Duplicate article
341	Changes in outcomes over time in intermediate-risk patients treated for severe aortic stenosis.	2020	Khalil, Khalil N ; Boukhris, Marouane ; Badreddine, Malek ; Ben Ali, Walid ; Stevens, Louis-Mathieu ; Masson, Jean-Bernard ; Potvin, Jeannot ; Gobeil, Jean-François ; Noiseux, Nicolas ; Khairy, Paul ; Forcillo, Jessica	Journal of cardiac surgery	Excluded	Excluded by title and abstract
342	Changes in plasma and cerebrospinal fluid biomarkers in aged patients with early postoperative cognitive dysfunction following total hip-replacement surgery.	2013	Ji, Mu-Huo ; Yuan, Hong-Mei ; Zhang, Guang-Fen ; Li, Xiao-Min ; Dong, Lin ; Li, Wei-Yan ; Zhou, Zhi-Qiang ; Yang, Jian-Jun	Journal of anesthesia	Excluded	Excluded by title and abstract
343	CHANGES IN PRACTICE TO DECREASE FALLS AND PREVENT AND TREAT PRESSURE INJURIES...Scientific and Clinical Abstracts From WOCNext 2020 Reimagined, June 5-7, 2020.	2020	Rhuba, Linda ; McKenney, Teresa	Journal of Wound, Ostomy & Continence Nursing	Excluded	Excluded by title and abstract
344	Changes in self-reported health and quality of life in octogenarian patients one month after transcatheter aortic valve implantation.	2017	Olsen, Siv Js ; Fridlund, Bengt ; Eide, Leslie Sp ; Hufthammer, Karl O ; Kuiper, Karel Kj ; Nordrehaug, Jan E ; Skaar, Elisabeth ; Norekvål, Tone M ; CARDELIR Investigators	European journal of cardiovascular nursing	Excluded	Excluded by title and abstract
345	Changing Pain Management Strategy from Opioid-centric Towards Improve Postoperative Cognitive Dysfunction with Dexmedetomidine.	2022	Su, Chunhong ; Ren, Xiaojun ; Wang, Hongpei ; Ding, Xiaomei ; Guo, Jian	Current drug metabolism	Excluded	Excluded by title and abstract
346	Chaos and confusion with confidence: Managing fear of Re-Injury after anterior cruciate ligament reconstruction.	2020	Mahood, Ciaran ; Perry, Meredith ; Gallagher, Peter ; Sole, Gisela	Physical therapy in sport : official journal of the Association of Chartered Physiotherapists in Sports Medicine	Excluded	Excluded by title and abstract
347	Chapter 5: Complications: Urinary retention.	2021	Drozd, Mary ; Linnecor, Beverley Gray ; Ryan, Sarah	Oxford Handbook of Trauma & Orthopaedic Nursing (9780198831839)	Excluded	Excluded by title and abstract
348	Characteristics and Factors Associated With Nonoperative Management and Hospital Outcomes After Hip Fractures Among Community-Dwelling Older Adults: Retrospective Analysis.	2024	Lee, Se Won ; Holt, Jonathan ; Joung, Keong M ; Ayutyanont, Napatkamon	Journal of applied gerontology : the official journal of the Southern Gerontological Society	Excluded	Excluded by title and abstract
349	'Chemobrain' in breast carcinoma?: a prologue.	2004	Wefel, Jeffrey S ; Lenzi, Renato ; Theriault, Richard ; Buzdar, Aman U ; Cruickshank, Scott ; Meyers, Christina A	Cancer	Excluded	Excluded by title and abstract
350	Chondrosarcoma of the ring finger: a case report and review of the literature.	2006	Hatori, Masahito ; Watanabe, Mika ; Kotake, Hideyoshi ; Kokubun, Shoichi	The Tohoku journal of experimental medicine	Excluded	Excluded by title and abstract
351	Choosing the appropriate measure of central tendency: mean, median, or mode?	2023	Khorana, Arjun ; Pareek, Ayoosh ; Ollivier, Matthieu ; Madjarova, Sophia J ; Kunze, Kyle N ; Nwachukwu, Benedict U ; Karlsson, Jón ; Marigi, Erick M ; Williams, Riley J, 3rd	Knee surgery, sports traumatology, arthroscopy : official journal of the ESSKA	Excluded	Excluded by title and abstract
352	Chronic pain in osteoarthritis of the hip is associated with selective cognitive impairment.	2023	Kazim, Murteza Ali ; Strahl, André ; Moritz, Steffen ; Arlt, Sönke ; Niemeier, Andreas	Archives of orthopaedic and trauma surgery	Excluded	Excluded by title and abstract
353	Clear up the confusion.	2010	Deborah	Nursing older people	Excluded	Excluded by title and abstract
354	Clinical and Demographic Characteristics of Centenarians versus Other Age Groups Over 75 Years with Hip Fractures.	2023	Bermejo Boixareu, Cristina ; Ojeda-Thies, Cristina ; Guijarro Valtueﾃｱa, Ainhoa ; Cedeﾃｱo Veloz, Bernardo Abel ; Gonzalo Lázaro, María ; Navarro Castellanos, Laura ; Queipo Matas, Rocío ; Gómez Campelo, Paloma ; Royuela Vicente, Ana ; González-Montalvo, Juan Ignacio ; Sáez-López, Pilar	Clinical interventions in aging	Excluded	Excluded by title and abstract
355	Clinical and Laboratory Parameters for Differential Diagnosis of Necrotizing Faciitis and Cellulitis.	2023	Okmen, Hasan ; Sari, Nagehan Didem ; Ulusan, Kivilcim ; Tunay, Abdurrahman ; Idiz, Ufuk Oguz	Sisli Etfal Hastanesi tip bulteni	Excluded	Excluded by title and abstract
356	Clinical effectiveness and safety of spinal anaesthesia compared with general anaesthesia in patients undergoing hip fracture surgery using a consensus-based core outcome set and patient-and public-informed outcomes: a systematic review and meta-analysis of randomised controlled trials.	2022	Kunutsor, Setor K ; Hamal, Pravakar B ; Tomassini, Sara ; Yeung, Joyce ; Whitehouse, Michael R ; Matharu, Gulraj S	British journal of anaesthesia	Excluded	Excluded by title and abstract
357	Clinical effectiveness and safety of spinal anaesthesia compared with general anaesthesia in patients undergoing hip fracture surgery using a consensus-based core outcome set and patient-and public-informed outcomes: a systematic review and meta-analysis of randomised controlled trials.	2022	Kunutsor, Setor K. ; Hamal, Pravakar B. ; Tomassini, Sara ; Yeung, Joyce ; Whitehouse, Michael R. ; Matharu, Gulraj S.	BJA: The British Journal of Anaesthesia	Excluded	Duplicate article
358	Clinical management of hip fractures in elderly patients with dementia and postoperative 30-day mortality: A population-based cohort study.	2020	Petersen, Jindong Ding ; Siersma, Volkert Dirk ; Wehberg, Sonja ; Nielsen, Connie Thurøe ; Viberg, Bjarke ; Waldorff, Frans Boch	Brain and behavior	Excluded	Excluded by title and abstract
359	Clinical outcomes and treatment of hip fractures.	1997	Lyons, A R	The American journal of medicine	Excluded	Excluded by title and abstract
360	Clinical outcomes in patients with neurological disorders following periacetabular tumor removal and endoprosthetic reconstruction of the hemipelvis.	2024	Wang, Jichuan ; Zhao, Zhiqing ; Liang, Haijie ; Niu, Jianfang ; Liu, Xingyu ; Wang, Han ; Yang, Yi ; Yan, Taiqiang ; Guo, Wei ; Tang, Xiaodong	Frontiers in surgery	Excluded	Excluded by title and abstract
361	Clinical prediction model for postoperative ambulatory ability outcomes in patients with trochanteric fractures.	2021	Tomita, Yosuke ; Yamamoto, Norio ; Inoue, Tomoo ; Noda, Tomoyuki ; Kawasaki, Keisuke ; Ozaki, Toshifumi	Injury	Excluded	Excluded by title and abstract
362	Clinical prediction model for postoperative ambulatory ability outcomes in patients with trochanteric fractures.	2021	Tomita, Yosuke ; Yamamoto, Norio ; Inoue, Tomoo ; Noda, Tomoyuki ; Kawasaki, Keisuke ; Ozaki, Toshifumi	Injury	Excluded	Duplicate article
363	Clinical predictors for deep vein thrombosis on admission in patients with intertrochanteric fractures: a retrospective study.	2021	Fan, Jixing ; Zhou, Fang ; Xu, Xiangyu ; Zhang, Zhishan ; Tian, Yun ; Ji, Hongquan ; Guo, Yan ; Lv, Yang ; Yang, Zhongwei ; Hou, Guojin	BMC musculoskeletal disorders	Excluded	Excluded by title and abstract
364	Clinical predictors for deep vein thrombosis on admission in patients with intertrochanteric fractures: a retrospective study.	2021	Fan, Jixing ; Zhou, Fang ; Xu, Xiangyu ; Zhang, Zhishan ; Tian, Yun ; Ji, Hongquan ; Guo, Yan ; Lv, Yang ; Yang, Zhongwei ; Hou, Guojin	BMC Musculoskeletal Disorders	Excluded	Duplicate article
365	Clinical predictors of postoperative delirium, functional status, and mortality in geriatric patients undergoing non-elective surgery for hip fracture.	2019	Harris, Mark J ; Brovman, Ethan Y ; Urman, Richard D	Journal of clinical anesthesia	Excluded	Wrong study design
366	Clinical predictors of postoperative delirium, functional status, and mortality in geriatric patients undergoing non-elective surgery for hip fracture.	2019	Harris, Mark J. ; Brovman, Ethan Y. ; Urman, Richard D.	Journal of Clinical Anesthesia	Excluded	Duplicate article
367	Clinical predictors of prolonged hospitalization in patients with hip fracture.	2009	Marinella MA ; Markert RJ	Journal of Clinical Outcomes Management	Excluded	Excluded by title and abstract
368	Clinical profile of delirium in patients treated for femoral neck fractures.	1999	Edlund, A ; Lundström, M ; Lundström, G ; Hedqvist, B ; Gustafson, Y	Dementia and geriatric cognitive disorders	Excluded	Excluded by title and abstract
369	Clinical profiles and risk factors for outcomes in older patients with cervical and trochanteric hip fracture: similarities and differences.	2012	Fisher, Alexander A ; Srikusalanukul, Wichat ; Davis, Michael W ; Smith, Paul N	Journal of trauma management & outcomes	Excluded	Excluded by title and abstract
370	Clinical results of short external rotators preserving posterolateral approach for hemiarthroplasty after femoral neck fractures in elderly patients.	2022	Yoo, Je-Hyun ; Kwak, Daekyung ; Lee, Yongmin ; Ma, Xiao ; Yoon, Joonhyeok ; Hwang, Jihyo	Injury	Excluded	Excluded by title and abstract
371	Clinical results of short external rotators preserving posterolateral approach for hemiarthroplasty after femoral neck fractures in elderly patients.	2022	Yoo, Je-Hyun ; Kwak, Daekyung ; Lee, Yongmin ; Ma, Xiao ; Yoon, Joonhyeok ; Hwang, Jihyo	Injury	Excluded	Duplicate article
372	Clinical Risk Factors of Perioperative Pressure Injury in Older Adult Patients with a Hip Fracture.	2023	Tzen, Yi-Ting ; Sambandam, Senthil ; Delmore, Barbara ; Wang, Jijia ; Chu, Andy ; Wukich, Dane K	Advances in skin & wound care	Excluded	Excluded by title and abstract
373	Clinical Risk Factors of Perioperative Pressure Injury in Older Adult Patients with a Hip Fracture.	2023	Yi-Ting Tzen ; Sambandam, Senthil ; Delmore, Barbara ; Jijia Wang ; Chu, Andy ; Wukich, Dane K.	Advances in Skin & Wound Care	Excluded	Duplicate article
374	Clock-Drawing Test as a Bedside Assessment of Post-operative Delirium Risk in Elderly Patients with Accidental Hip Fracture.	2018	Vasilian, Claudia C ; Tamasan, Simona C ; Lungeanu, Diana ; Poenaru, Dan V	World journal of surgery	Excluded	Excluded by title and abstract
375	Cognition and Cerebral Infarction in Older Adults After Surgical Aortic Valve Replacement.	2019	Giovannetti, Tania ; Price, Catherine C ; Fanning, Molly ; Messé, Steven ; Ratcliffe, Sarah J ; Lyon, Abigail ; Kasner, Scott E ; Seidel, Gregory ; Bavaria, Joseph E ; Szeto, Wilson Y ; Hargrove, W Clarke, 3rd ; Acker, Michael A ; Floyd, Thomas F ; DENOVO Investigators	The Annals of thoracic surgery	Excluded	Excluded by title and abstract
376	Cognition and cognitive aging.	2007	Henderson, V W	Climacteric : the journal of the International Menopause Society	Excluded	Excluded by title and abstract
377	Cognitive and functional predictors and sequelae of postoperative delirium in elderly patients undergoing elective joint arthroplasty.	2011	Jankowski, Christopher J ; Trenerry, Max R ; Cook, David J ; Buenvenida, Shonie L ; Stevens, Susanna R ; Schroeder, Darrell R ; Warner, David O	Anesthesia and analgesia	Excluded	Excluded by title and abstract
378	Cognitive assessment to optimize prediction of functional outcome in subacute hip fracture: a short-term prospective study.	2024	DI Monaco, Marco ; Sgarbanti, Maria ; Trombetta, Silvia ; Gullone, Laura ; Bonardo, Alessandra ; Gindri, Patrizia ; Castiglioni, Carlotta ; Bardesono, Francesca ; Milano, Edoardo ; Massazza, Giuseppe	European journal of physical and rehabilitation medicine	Excluded	Excluded by title and abstract
379	Cognitive assessment using the revised Hasegawa's dementia scale to determine the mid-term outcomes following transcatheter aortic valve replacement.	2019	Saji, Mike ; Tobaru, Tetsuya ; Higuchi, Ryosuke ; Hagiya, Kenichi ; Takamisawa, Itaru ; Shimizu, Jun ; Iguchi, Nobuo ; Takanashi, Shuichiro ; Takayama, Morimasa ; Isobe, Mitsuaki	Journal of cardiology	Excluded	Excluded by title and abstract
380	Cognitive changes after menopause: influence of estrogen.	2008	Henderson, Victor W	Clinical obstetrics and gynecology	Excluded	Excluded by title and abstract
381	Cognitive changes after menopause: influence of estrogen.	2008	Henderson VW	Clinical Obstetrics & Gynecology	Excluded	Duplicate article
382	Cognitive decline and dementia in women after menopause: Prevention strategies.	2023	Stefanowski, Bogdan ; Kucharski, Marek ; Szeliga, Anna ; Snopek, Milena ; Kostrzak, Anna ; Smolarczyk, Roman ; Maciejewska-Jeske, Marzena ; Duszewska, Anna ; Niwczyk, Olga ; Drozd, Slawomir ; Englert-Golon, Monika ; Smolarczyk, Katarzyna ; Meczekalski, Blazej	Maturitas	Excluded	Excluded by title and abstract
383	Cognitive Decline in Early and Premature Menopause.	2023	Sochocka, Marta ; Karska, Julia ; PszczołＰwska, Magdalena ; Ochnik, Michał・; Fułek, Michał・; Fułek, Katarzyna ; Kurpas, Donata ; Chojdak-ł「kasiewicz, Justyna ; Rosner-Tenerowicz, Anna ; Leszek, Jerzy	International journal of molecular sciences	Excluded	Excluded by title and abstract
384	Cognitive dysfunction after fast-track hip and knee replacement.	2014	Krenk, Lene ; Kehlet, Henrik ; Bæk Hansen, Torben ; Solgaard, Søren ; Soballe, Kjeld ; Rasmussen, Lars Simon	Anesthesia and analgesia	Excluded	Excluded by title and abstract
385	Cognitive dysfunction in hip fracture patients.	2013	Chaudhry, Harman ; Devereaux, Philip J ; Bhandari, Mohit	Orthopedic Clinics of North America	Excluded	Excluded by title and abstract
386	Cognitive effects after epidural vs general anesthesia in older adults. A randomized trial.	1995	Williams-Russo, P ; Sharrock, N E ; Mattis, S ; Szatrowski, T P ; Charlson, M E	JAMA	Excluded	Excluded by title and abstract
387	Cognitive function after open-heart surgery: are postoperative neuropsychological deficits caused by cardiopulmonary bypass?	1994	Benedict, R H	Neuropsychology review	Excluded	Excluded by title and abstract
388	Cognitive function after transapical aortic valve implantation: a single-centre study with 3-month follow-up.	2013	Knipp, Stephan C ; Kahlert, Philipp ; Jokisch, Daniel ; Schlamann, Marc ; Wendt, Daniel ; Weimar, Christian ; Jakob, Heinz ; Thielmann, Matthias	Interactive cardiovascular and thoracic surgery	Excluded	Excluded by title and abstract
389	Cognitive Function After Transcatheter Aortic Valve Replacement: Reassuring Findings For Now.	2018	Talbot-amon, Catherine ; Afilalo, Jonathan	Journal of the American Geriatrics Society	Excluded	Excluded by title and abstract
390	Cognitive function and delirium following sevoflurane or propofol anesthesia for valve replacement surgery: A multicenter randomized controlled trial.	2023	Duan, Guang-You ; Duan, Zhen-Xin ; Chen, Hong ; Chen, Feng ; Chen, Fang ; Du, Zhi-Yong ; Chen, Li-Yong ; Lu, Kai-Zhi ; Zuo, Zhi-Yi ; Li, Hong	The Kaohsiung journal of medical sciences	Excluded	Excluded by title and abstract
391	Cognitive function and health-related quality of life after delirium in connection with hip surgery. A six-month follow-up.	2004	Duppils, Gill Sörensen ; Wikblad, Karin	Orthopedic nursing	Excluded	Excluded by title and abstract
392	Cognitive function and health-related quality of life after delirium in connection with hip surgery: a six-month follow-up.	2004	Duppils GS ; Wikblad K	Orthopaedic Nursing	Excluded	Excluded by title and abstract
393	Cognitive impairment and 1-year outcome in elderly patients with hip fracture.	2014	Guo, Yongzhi ; Sun, Tiansheng ; Wang, Xiaowei ; Li, Shaoguang ; Liu, Zhi	Medical science monitor : international medical journal of experimental and clinical research	Excluded	Excluded by title and abstract
394	Cognitive impairment and postoperative outcomes in patients undergoing primary total hip arthroplasty: A systematic review.	2019	Viramontes, Octavio ; Luan Erfe, Betty M ; Erfe, J Mark ; Brovman, Ethan Y ; Boehme, Jacqueline ; Bader, Angela M ; Urman, Richard D	Journal of clinical anesthesia	Excluded	Excluded by title and abstract
395	Cognitive impairment and postoperative outcomes in patients undergoing primary total hip arthroplasty: A systematic review.	2019	Viramontes, Octavio ; Luan Erfe, Betty M. ; Erfe, J. Mark ; Brovman, Ethan Y. ; Boehme, Jacqueline ; Bader, Angela M. ; Urman, Richard D.	Journal of Clinical Anesthesia	Excluded	Duplicate article
396	Cognitive Impairment as the Principal Factor Correlated with the Activities of Daily Living Following Hip Fracture in Elderly People.	2022	Yoshitaka, Teruhito ; Shimaoka, Yasunori ; Yamanaka, Issei ; Tanida, Akira ; Tanimoto, Junichi ; Toda, Naoki ; Akimori, Taro ; Hamawaki, Junichi	Progress in rehabilitation medicine	Excluded	Excluded by title and abstract
397	Cognitive impairment influences the risk of reoperation after hip fracture surgery: results of 87,573 operations reported to the Norwegian Hip Fracture Register.	2020	Kristoffersen, Målfrid Holen ; Dybvik, Eva ; Steihaug, Ole Martin ; Kristensen, Torbjørn Berge ; Engesaeter, Lars Birger ; Ranhoff, Anette Hylen ; Gjertsen, Jan-Erik	Acta orthopaedica	Excluded	Excluded by title and abstract
398	Cognitive impairment influences the risk of reoperation after hip fracture surgery: results of 87,573 operations reported to the Norwegian Hip Fracture Register.	2020	Kristoffersen, Målfrid Holen ; Dybvik, Eva ; Steihaug, Ole Martin ; Kristensen, Torbjørn Berge ; Engesaeter, Lars Birger ; Ranhoff, Anette Hylen ; Gjertsen, Jan-Erik	Acta Orthopaedica	Excluded	Duplicate article
399	Cognitive impairment is a negative short-term and long-term prognostic factor in elderly patients with hip fracture.	2015	Benedetti, M G ; Ginex, V ; Mariani, E ; Zati, A ; Cotti, A ; Pignotti, E ; Clerici, F	European journal of physical and rehabilitation medicine	Excluded	Excluded by title and abstract
400	Cognitive Improvement in Older Adults in the Year After Hip Fracture: Implications for Brain Resilience in Advanced Aging.	2018	Oughli, Hanadi Ajam ; Chen, Gengsheng ; Philip Miller, J ; Nicol, Ginger ; Butters, Meryl A ; Avidan, Michael ; Stark, Susan ; Lenze, Eric J	The American journal of geriatric psychiatry : official journal of the American Association for Geriatric Psychiatry	Excluded	Excluded by title and abstract
401	Cognitive Improvement in Older Adults in the Year After Hip Fracture: Implications for Brain Resilience in Advanced Aging.	2018	Oughli, Hanadi Ajam ; Chen, Gengsheng ; Philip Miller, J. ; Nicol, Ginger ; Butters, Meryl A. ; Avidan, Michael ; Stark, Susan ; Lenze, Eric J.	American Journal of Geriatric Psychiatry	Excluded	Duplicate article
402	Cognitive status and postoperative pain: older adults.	1994	Duggleby W ; Lander J ; Duggleby, W ; Lander, J	Journal of Pain & Symptom Management	Excluded	Excluded by title and abstract
403	Cognitive status at admission: does it affect the rehabilitation outcome of elderly patients with hip fracture?	1999	Heruti, R J ; Lusky, A ; Barell, V ; Ohry, A ; Adunsky, A	Archives of physical medicine and rehabilitation	Excluded	Excluded by title and abstract
404	Cognitive stimulation during hospitalization improves global cognition of older Taiwanese undergoing elective total knee and hip replacement surgery.	2012	Cheng, Chia-Min ; Chiu, Ming-Jang ; Wang, Jyh-Horng ; Liu, Hwa-Chang ; Shyu, Yea-Ing Lotus ; Huang, Guan-Hua ; Chen, Cheryl Chia-Hui	Journal of Advanced Nursing (John Wiley & Sons, Inc.)	Excluded	Excluded by title and abstract
405	Combination of PPT with LiCl Treatment Prevented Bilateral Ovariectomy-Induced Hippocampal-Dependent Cognition Deficit in Rats.	2016	Qu, Na ; Zhou, Xiang-Yu ; Han, Li ; Wang, Lei ; Xu, Jia-Xin ; Zhang, Teng ; Chu, Jiang ; Chen, Qiao ; Wang, Jian-Zhi ; Zhang, Qi ; Tian, Qing	Molecular neurobiology	Excluded	Excluded by title and abstract
406	Combined Effects of Cognitive Impairment and Nutritional Trajectories on Functional Recovery for Older Patients after Hip-Fracture Surgery.	2022	Liu, Hsin-Yun ; Shyu, Yea-Ing L ; Chou, Ying-Chao ; Seak, Chen-June ; Lin, Yu-Chih ; Tsai, Ping-Jui ; Wang, Hsiao-Ping ; Lin, Yueh-E	Journal of the American Medical Directors Association	Excluded	Excluded by title and abstract
407	Combined Effects of Cognitive Impairment and Nutritional Trajectories on Functional Recovery for Older Patients after Hip-Fracture Surgery.	2022	Liu, Hsin-Yun ; Shyu, Yea-Ing L. ; Chou, Ying-Chao ; Seak, Chen-June ; Lin, Yu-Chih ; Tsai, Ping-Jui ; Wang, Hsiao-Ping ; Lin, Yueh-E.	Journal of the American Medical Directors Association	Excluded	Duplicate article
408	Combined nutritional status and activities of daily living disability is associated with one-year mortality after hip fracture surgery for geriatric patients: a retrospective cohort study.	2024	Chen, Ying ; Guo, Ying ; Tong, Gang ; He, Yu ; Zhang, Ruihua ; Liu, Qi	Aging clinical and experimental research	Excluded	Excluded by title and abstract
409	Comment on the association of preoperative frailty with the risk of postoperative delirium in older patients undergoing hip fracture surgery: a prospective cohort study.	2024	Zhang, Xiao-Ming ; Gu, Ya-Nan	Aging clinical and experimental research	Excluded	Excluded by title and abstract
410	Comment on the association of preoperative frailty with the risk of postoperative delirium in older patients undergoing hip fracture surgery: a prospective cohort study...Feng C, Wu H, Qi Z, et al. Aging Clinical & Experimental Research. 2024;36(1):1-9.	2024	Zhang, Xiao-Ming ; Gu, Ya-Nan	Aging Clinical & Experimental Research	Excluded	Excluded by title and abstract
411	Commentary on "Multi-Component Care Bundle in Geriatric Fracture Hip for Reducing Postoperative Delirium".	2021	Shao, Liu-Jia-Zi ; Xue, Fu-Shan ; Su, Kai	Geriatric orthopaedic surgery & rehabilitation	Excluded	Excluded by title and abstract
412	Commentary: Are we really choosing between less delirium or better quality of life when comparing transcatheter aortic valve implantation with surgical aortic valve replacement?	2023	Legare, Jean-Francois	The Journal of thoracic and cardiovascular surgery	Excluded	Excluded by title and abstract
413	Comorbidities rather than age affect medium-term outcome in octogenarian patients after total knee arthroplasty.	2020	Andreozzi, Valerio ; Conteduca, Fabio ; Iorio, Raffaele ; Di Stasio, Enrico ; Mazza, Daniele ; Drogo, Piergiorgio ; Annibaldi, Alessandro ; Ferretti, Andrea	Knee surgery, sports traumatology, arthroscopy : official journal of the ESSKA	Excluded	Excluded by title and abstract
414	Comorbidities rather than age affect medium-term outcome in octogenarian patients after total knee arthroplasty.	2020	Andreozzi, Valerio ; Conteduca, Fabio ; Iorio, Raffaele ; Di Stasio, Enrico ; Mazza, Daniele ; Drogo, Piergiorgio ; Annibaldi, Alessandro ; Ferretti, Andrea	Knee Surgery, Sports Traumatology, Arthroscopy	Excluded	Duplicate article
415	Co-morbidities, complications and causes of death among people with femoral neck fracture - a three-year follow-up study.	2016	Berggren, Monica ; Stenvall, Michael ; Englund, Undis ; Olofsson, Birgitta ; Gustafson, Yngve	BMC geriatrics	Excluded	Excluded by title and abstract
416	Co-morbidities, complications and causes of death among people with femoral neck fracture - a three-year follow-up study.	2016	Berggren, Monica ; Stenvall, Michael ; Englund, Undis ; Olofsson, Birgitta ; Gustafson, Yngve	BMC Geriatrics	Excluded	Duplicate article
417	Comorbidity and clinical factors associated with COVID-19 critical illness and mortality at a large public hospital in New York City in the early phase of the pandemic (March-April 2020).	2020	Filardo, Thomas D ; Khan, Maria R ; Krawczyk, Noa ; Galitzer, Hayley ; Karmen-Tuohy, Savannah ; Coffee, Megan ; Schaye, Verity E ; Eckhardt, Benjamin J ; Cohen, Gabriel M	PloS one	Excluded	Excluded by title and abstract
418	Comorbidity Patterns in Older Patients Undergoing Hip Fracture Surgery: A Comorbidity Network Analysis Study.	2024	Lee, Chiyoung ; Wei, Sijia ; McConnell, Eleanor S ; Tsumura, Hideyo ; Xue, Tingzhong Michelle ; Pan, Wei	Clinical nursing research	Excluded	Excluded by title and abstract
419	Comorbidity status in hospitalized elderly in Japan: Analysis from National Database of Health Insurance Claims and Specific Health Checkups.	2019	Nojiri, Shuko ; Itoh, Hiroaki ; Kasai, Takatoshi ; Fujibayashi, Kazutoshi ; Saito, Tomoyuki ; Hiratsuka, Yoshimune ; Okuzawa, Atsushi ; Naito, Toshio ; Yokoyama, Kazuhito ; Daida, Hiroyuki	Scientific reports	Excluded	Excluded by title and abstract
420	Comorbidity, age, and hospital use among elderly Medicare patients.	1991	Grau, L ; Kovner, C	Journal of aging and health	Excluded	Excluded by title and abstract
421	Comparative analysis of non-simultaneous bilateral fractures of the proximal femur.	2019	Müller, Franz ; Galler, Michael ; Zellner, Michael ; Bﾃ､uml, Christian ; Roll, Christina ; Füchtmeier, Bernd	European journal of trauma and emergency surgery : official publication of the European Trauma Society	Excluded	Excluded by title and abstract
422	Comparative analysis of non-simultaneous bilateral fractures of the proximal femur.	2019	Müller, Franz ; Galler, Michael ; Zellner, Michael ; Bﾃ､uml, Christian ; Roll, Christina ; Füchtmeier, Bernd	European Journal of Trauma & Emergency Surgery	Excluded	Duplicate article
423	Comparative efficacy of Neuraxial and general anesthesia for hip fracture surgery: a meta-analysis of randomized clinical trials.	2020	Zheng, Xinxun ; Tan, Yuming ; Gao, Yuan ; Liu, Zhiheng	BMC anesthesiology	Excluded	Excluded by title and abstract
424	Comparative efficacy of Neuraxial and general anesthesia for hip fracture surgery: a meta-analysis of randomized clinical trials.	2020	Zheng, Xinxun ; Tan, Yuming ; Gao, Yuan ; Liu, Zhiheng	BMC Anesthesiology	Excluded	Duplicate article
425	Comparative evaluation of radiographic morphologic parameters for predicting subsequent contralateral fragility hip fracture.	2023	Pothong, Witit ; Adulkasem, Nath	International orthopaedics	Excluded	Excluded by title and abstract
426	Comparative mortality in medically treated aortic regurgitation.	2004	Singer, Richard B	Journal of insurance medicine (New York, N.Y.)	Excluded	Excluded by title and abstract
427	Comparative outcomes after treatment of peri-implant, periprosthetic, and interprosthetic femur fractures: which factors increase mortality risk?	2024	Shah, Jay K ; Abwini, Laith Z ; Tang, Alex ; Yang, Jason I ; Keller, David M ; Menken, Luke G ; Liporace, Frank A ; Yoon, Richard S	OTA international : the open access journal of orthopaedic trauma	Excluded	Excluded by title and abstract
428	Comparative outcomes of peripheral nerve blocks versus general anesthesia for hip fractures in geriatric Chinese patients.	2014	Liu, Jun Le ; Wang, Xiao Lin ; Gong, Mao Wei ; Mai, Hai Xing ; Pei, Shu Jun ; Yuan, Wei Xiu ; Zhang, Hong	Patient preference and adherence	Excluded	Excluded by title and abstract
429	Comparative study of two rehabilitation models in hip fracture.	2006	Moreno JA ; García I ; Serra JA ; Nunez C ; Bellón JM ;Alvarez YA	Rehabilitación	Excluded	Excluded by title and abstract
430	Comparative transcriptomics of choroid plexus in Alzheimer's disease, frontotemporal dementia and Huntington's disease: implications for CSF homeostasis.	2018	Stopa, Edward G ; Tanis, Keith Q ; Miller, Miles C ; Nikonova, Elena V ; Podtelezhnikov, Alexei A ; Finney, Eva M ; Stone, David J ; Camargo, Luiz M ; Parker, Lisan ; Verma, Ajay ; Baird, Andrew ; Donahue, John E ; Torabi, Tara ; Eliceiri, Brian P ; Silverberg, Gerald D ; Johanson, Conrad E	Fluids and barriers of the CNS	Excluded	Excluded by title and abstract
431	Comparing balloon-expandable and self-expanding transfemoral transcatheter aortic valve replacement based on subgroups in Germany 2019/2020.	2024	Oettinger, Vera ; Hilgendorf, Ingo ; Wolf, Dennis ; Rilinger, Jonathan ; Maier, Alexander ; Zehender, Manfred ; Westermann, Dirk ; Kaier, Klaus ; von Zur Mühlen, Constantin	Clinical research in cardiology : official journal of the German Cardiac Society	Excluded	Excluded by title and abstract
432	Comparing mortality risk of patients with acute hip fractures admitted to a major trauma centre on a weekday or weekend.	2017	Nandra, Rajpal ; Pullan, Jack ; Bishop, Jonathan ; Baloch, Khalid ; Grover, Liam ; Porter, Keith	Scientific reports	Excluded	Excluded by title and abstract
433	Comparing outcomes after peripheral nerve block versus general anesthesia for lower extremity amputation: a nationwide exploratory retrospective cohort study in Japan.	2020	Abe, Hiroaki ; Sumitani, Masahiko ; Matsui, Hiroki ; Aso, Shotaro ; Inoue, Reo ; Fushimi, Kiyohide ; Uchida, Kanji ; Yasunaga, Hideo ; Yamada, Yoshitsugu	Regional anesthesia and pain medicine	Excluded	Excluded by title and abstract
434	Comparing outcomes after peripheral nerve block versus general anesthesia for lower extremity amputation: a nationwide exploratory retrospective cohort study in Japan.	2020	Hiroaki Abe ; Masahiko Sumitani ; Hiroki Matsui ; Shotaro Aso ; Reo Inoue ; Kiyohide Fushimi ; Kanji Uchida ; Hideo Yasunaga ; Yoshitsugu Yamada ; Abe, Hiroaki ; Sumitani, Masahiko ; Matsui, Hiroki ; Aso, Shotaro ; Inoue, Reo ; Fushimi, Kiyohide ; Uchida, Kanji ; Yasunaga, Hideo ; Yamada, Yoshitsugu	Regional Anesthesia & Pain Medicine	Excluded	Duplicate article
435	Comparing single and multi-joint methods to detect knee joint proprioception deficits post primary unilateral total knee arthroplasty.	2019	Ouattas, Abderrahman ; Wellsandt, Elizabeth ; Hunt, Nathaniel H ; Boese, C Kent ; Knarr, Brian A	Clinical biomechanics (Bristol, Avon)	Excluded	Excluded by title and abstract
436	Comparing single and multi-joint methods to detect knee joint proprioception deficits post primary unilateral total knee arthroplasty.	2019	Ouattas, Abderrahman ; Wellsandt, Elizabeth ; Hunt, Nathaniel H. ; Boese, C. Kent ; Knarr, Brian A.	Clinical Biomechanics	Excluded	Duplicate article
437	Comparing survival rates and mortality in operative versus nonoperative treatment for femoral neck fractures among Alzheimer's disease patients: A retrospective cohort study.	2023	Yang, Yijiong ; Drake, Stacy A ; Wang, Jing ; Shen, Gordon C ; Miao, Hongyu ; Morgan, Robert O ; Du, Xianglin L ; Lairson, David R	Aging medicine (Milton (N.S.W))	Excluded	Excluded by title and abstract
438	Comparing the Effect of Spinal and General Anesthesia for Hip Fracture Surgery in Older Patients: A Meta-analysis of Randomized Clinical Trials.	2023	Lin, Hua ; Zhu, Ying ; Ren, Cheng ; Ma, Teng ; Li, Ming ; Li, Zhong ; Xu, Yibo ; Wang, Qian ; Hu, Jing ; Zhang, Kun	Orthopaedic surgery	Excluded	Excluded by title and abstract
439	Comparing the Short-Term Outcome after Polytrauma and Proximal Femur Fracture in Geriatric Patients.	2021	Gather, Andreas ; Tajima-Schneider, Tomoko ; Grützner, Paul A ; Münzberg, Matthias	Journal of clinical medicine	Excluded	Excluded by title and abstract
440	Comparison of case and control groups in terms of postoperative complications, outcomes, and survival in total hip arthroplasty patients with and without COVID-19.	2023	Cinar, Fadime ; Bulbuloglu, Semra	Frontiers in medicine	Excluded	Excluded by title and abstract
441	Comparison of combined lumbar and sacral plexus block with sedation versus general anaesthesia on postoperative outcomes in elderly patients undergoing hip fracture surgery (CLSB-HIPELD): study protocol for a prospective, multicentre, randomised controlled trial.	2019	Zhang, Junfeng ; Wang, Xiaofeng ; Zhang, Hui ; Shu, Zhuolin ; Jiang, Wei	BMJ open	Excluded	Excluded by title and abstract
442	Comparison of complications and length of hospital stay between orthopedic and orthogeriatric treatment in elderly patients with a hip fracture.	2012	Wagner, Pablo ; Fuentes, Paola ; Diaz, Andres ; Martinez, Felipe ; Amenabar, Pedro ; Schweitzer, Daniel ; Botello, Eduardo ; Gac, Homero	Geriatric orthopaedic surgery & rehabilitation	Excluded	Excluded by title and abstract
443	Comparison of frequency, risk factors, and time course of postoperative delirium in octogenarians after transcatheter aortic valve implantation versus surgical aortic valve replacement.	2015	Eide, Leslie S P ; Ranhoff, Anette H ; Fridlund, Bengt ; Haaverstad, Rune ; Hufthammer, Karl Ove ; Kuiper, Karel K J ; Nordrehaug, Jan Erik ; Norekvål, Tone M ; CARDELIR Investigators	The American journal of cardiology	Excluded	Excluded by title and abstract
444	Comparison of frequency, risk factors, and time course of postoperative delirium in octogenarians after transcatheter aortic valve implantation versus surgical aortic valve replacement.	2015	Eide, Leslie S P ; Ranhoff, Anette H ; Fridlund, Bengt ; Haaverstad, Rune ; Hufthammer, Karl Ove ; Kuiper, Karel K J ; Nordrehaug, Jan Erik ; Norekvﾃ･l, Tone M ; CARDELIR Investigators	American Journal of Cardiology	Excluded	Duplicate article
445	Comparison of microscopic features of bone false starts produced by reciprocating saw blades and handsaws of the same class.	2022	Bernardi, Caroline ; Nogueira, Luísa ; Carle, Georges F ; Alunni, Véronique ; Quatrehomme, Gérald	Legal medicine (Tokyo, Japan)	Excluded	Excluded by title and abstract
446	Comparison of microscopic features of bone false starts produced by reciprocating saw blades and handsaws of the same class.	2022	Bernardi, Caroline ; Nogueira, Luísa ; Carle, Georges F ; Alunni, Véronique ; Quatrehomme, Gérald	Legal Medicine	Excluded	Duplicate article
447	Comparison of opioid requirements and analgesic response in opioid-tolerant versus opioid-naïve patients after total knee arthroplasty.	2008	Patanwala, Asad E ; Jarzyna, Donna L ; Miller, Michael D ; Erstad, Brian L	Pharmacotherapy	Excluded	Excluded by title and abstract
448	Comparison of outcomes between hip fracture patients with concurrent upper limb injuries and patients with an isolated hip fracture.	2019	Ng, Anthony ; Mattin, Andrew ; Seymour, Hannah ; McKinnon, Elizabeth	ANZ journal of surgery	Excluded	Excluded by title and abstract
449	Comparison of Postoperative Outcomes of Patients Undergoing Total Hip and Total Knee Arthroplasty Following a Diagnosis of Dementia: AﾂTriNetX Database Study.	2024	Johnson, Andrea H ; Brennan, Jane C ; King, Paul J ; Turcotte, Justin J ; MacDonald, James H	Arthroplasty today	Excluded	Excluded by title and abstract
450	Comparison of regional with general anaesthesia on postoperative delirium (RAGA-delirium) in the older patients undergoing hip fracture surgery: study protocol for a multicentre randomised controlled trial.	2017	Li, Ting ; Yeung, Joyce ; Li, Jun ; Zhang, Yan ; Melody, Teresa ; Gao, Ye ; Wang, Yi ; Lian, Qianquan ; Gao, Fang ; RAGA-Delirium Investigators	BMJ open	Excluded	Outcome was not a risk factor
451	Comparison of risk of complication between neuraxial anaesthesia and general anaesthesia for hip fracture surgery: a systematic review and meta-analysis.	2023	Chen, Xi ; Li, Hairui ; Li, Songlin ; Wang, Yiou ; Ma, Ruichen ; Qian, Wenwei ; Chen, Gang ; Li, Jian	International journal of surgery (London, England)	Excluded	Excluded by title and abstract
452	Comparison of sedation and general anaesthesia for transcatheter aortic valve implantation on cerebral oxygen saturation and neurocognitive outcome窶.	2016	Mayr, N P ; Hapfelmeier, A ; Martin, K ; Kurz, A ; van der Starre, P ; Babik, B ; Mazzitelli, D ; Lange, R ; Wiesner, G ; Tassani-Prell, P	British journal of anaesthesia	Excluded	Excluded by title and abstract
453	Comparison of simultaneous bilateral with unilateral total knee arthroplasty in terms of perioperative complications.	2003	Bullock, Daniel P ; Sporer, Scott M ; Shirreffs, Thomas G, Jr	The Journal of bone and joint surgery. American volume	Excluded	Excluded by title and abstract
454	Complex Thrombo-Inflammatory Responses versus Outcomes of Non-COVID-19 Community-Acquired Pneumonia and COVID-19.	2024	Haljan, Greg ; Lee, Terry ; McCarthy, Anne ; Cowan, Juthaporn ; Tsang, Jennifer ; Lelouche, Francois ; Turgeon, Alexis F ; Archambault, Patrick ; Lamontagne, Francois ; Fowler, Robert ; Yoon, Jennifer ; Daley, Peter ; Cheng, Matthew P ; Vinh, Donald C ; Lee, Todd C ; Tran, Karen C ; Winston, Brent W ; Kong, Hyejin Julia ; Boyd, John H ; Walley, Keith R ; McGeer, Allison ; Maslove, David M ; Marsh…	Journal of innate immunity	Excluded	Excluded by title and abstract
455	Complications after concomitant bilateral total knee arthroplasty in elderly patients.	1997	Lynch, N M ; Trousdale, R T ; Ilstrup, D M	Mayo Clinic proceedings	Excluded	Excluded by title and abstract
456	Complications after hip fracture surgery: are they preventable?	2018	Flikweert, E R ; Wendt, K W ; Diercks, R L ; Izaks, G J ; Landsheer, D ; Stevens, M ; Reininga, I H F	European journal of trauma and emergency surgery : official publication of the European Trauma Society	Excluded	Excluded by title and abstract
457	Complications after hip fracture surgery: are they preventable?	2018	Flikweert, E. R. ; Wendt, K. W. ; Diercks, R. L. ; Izaks, G. J. ; Landsheer, D. ; Stevens, M. ; Reininga, I. H. F.	European Journal of Trauma & Emergency Surgery	Excluded	Duplicate article
458	Complications and mortality in patients with chronic kidney disease undergoing total shoulder arthroplasty.	2020	Schwartz, Andrew M. ; Anastasio, Albert T. ; Farley, Kevin X. ; Boden, Susanne ; Wagner, Eric R. ; Gottschalk, Michael B.	Seminars in Arthroplasty: JSES	Excluded	Excluded by title and abstract
459	Complications and predictors of morbidity for hip fracture surgery in patients with chronic liver disease.	2023	Szapary, Hannah J ; Monárrez, Rubén ; Varady, Nathan H ; Hanna, Philip ; Chen, Antonia F ; Rodriguez, Edward K	Hip international : the journal of clinical and experimental research on hip pathology and therapy	Excluded	Excluded by title and abstract
460	Complications and predictors of morbidity for hip fracture surgery in patients with chronic liver disease.	2023	Szapary, Hannah J ; Monárrez, Rubén ; Varady, Nathan H ; Hanna, Philip ; Chen, Antonia F ; Rodriguez, Edward K	Hip International	Excluded	Duplicate article
461	Complications and risks of living donor nephrectomy.	1997	Johnson, E M ; Remucal, M J ; Gillingham, K J ; Dahms, R A ; Najarian, J S ; Matas, A J	Transplantation	Excluded	Excluded by title and abstract
462	Complications during hospitalization and risk factors in elderly patients with hip fracture following integrated orthogeriatric treatment.	2017	Folbert, E C ; Hegeman, J H ; Gierveld, R ; van Netten, J J ; Velde, D van der ; Ten Duis, H J ; Slaets, J P	Archives of orthopaedic and trauma surgery	Excluded	Excluded by title and abstract
463	Complications during hospitalization and risk factors in elderly patients with hip fracture following integrated orthogeriatric treatment.	2017	Folbert, E. ; Hegeman, J. ; Gierveld, R. ; Netten, J. ; Velde, D. ; Ten Duis, H. ; Slaets, J.	Archives of Orthopaedic & Trauma Surgery	Excluded	Duplicate article
464	Comprehensive geriatric assessment for older people admitted to a surgical service.	2018	Eamer, Gilgamesh ; Taheri, Amir ; Chen, Sidian S ; Daviduck, Quinn ; Chambers, Thane ; Shi, Xinzhe ; Khadaroo, Rachel G	The Cochrane database of systematic reviews	Excluded	Excluded by title and abstract
465	Comprehensive Geriatric Assessment for Prevention of Delirium After Hip Fracture: A Systematic Review of Randomized Controlled Trials.	2017	Shields, Lynn ; Henderson, Victoria ; Caslake, Robert	Journal of the American Geriatrics Society	Excluded	Excluded by title and abstract
466	Comprehensive risk factor evaluation of postoperative delirium following major surgery: clinical data warehouse analysis.	2019	Kang, Suk Yun ; Seo, Sang Won ; Kim, Joo Yong	Neurological sciences : official journal of the Italian Neurological Society and of the Italian Society of Clinical Neurophysiology	Excluded	Inappropriate participants
467	Comprehensive risk factor evaluation of postoperative delirium following major surgery: clinical data warehouse analysis.	2019	Kang, Suk Yun ; Seo, Sang Won ; Kim, Joo Yong	Neurological Sciences	Excluded	Duplicate article
468	Confusion and aggression in restrained elderly persons undergoing hip repair surgery.	2000	Rateau MR	Applied Nursing Research	Excluded	Excluded by title and abstract
469	Confusion Instead of Clarity: Publicly Reported Cardiac Surgery Ratings for Coronary Artery Bypass Grafting and Aortic Valve Replacement.	2019	Raghuram, Anjali C ; Dasari, Tejasvi K ; Chou, Brendan ; Balla, Sujana ; Navarro, Sergio M ; Shah, Rohan M ; Bakshi, Ankur ; Wall, Matthew J ; Rosengart, Todd K ; Ghanta, Ravi K	Journal of the American College of Surgeons	Excluded	Excluded by title and abstract
470	Confusion Instead of Clarity: Publicly Reported Cardiac Surgery Ratings for Coronary Artery Bypass Grafting and Aortic Valve Replacement.	2019	Raghuram, Anjali C. ; Dasari, Tejasvi K. ; Chou, Brendan ; Balla, Sujana ; Navarro, Sergio M. ; Shah, Rohan M. ; Bakshi, Ankur ; Wall, Matthew J. ; Rosengart, Todd K. ; Ghanta, Ravi K.	Journal of the American College of Surgeons	Excluded	Duplicate article
471	Connections between the outcomes of osteoporotic hip fractures and depression, delirium or dementia in elderly patients: rationale and preliminary data from the CODE study.	2012	Piscitelli, Prisco ; Metozzi, Alessia ; Benvenuti, Enrico ; Bonamassa, Lorenzo ; Brandi, Gemma ; Cavalli, Loredana ; Colli, Emanuela ; Fossi, Caterina ; Parri, Simone ; Giolli, Lorenzo ; Tanini, Annalisa ; Fasano, Alfonso ; Di Tanna, Gianluca ; Brandi, Maria Luisa	Clinical cases in mineral and bone metabolism : the official journal of the Italian Society of Osteoporosis, Mineral Metabolism, and Skeletal Diseases	Excluded	Excluded by title and abstract
472	Conscious Sedation Versus GeneralﾂAnesthesia in TranscatheterﾂAortic ValveﾂReplacement: The German Aortic Valve Registry.	2018	Husser, Oliver ; Fujita, Buntaro ; Hengstenberg, Christian ; Frerker, Christian ; Beckmann, Andreas ; Möllmann, Helge ; Walther, Thomas ; Bekeredjian, Raffi ; Böhm, Michael ; Pellegrini, Costanza ; Bleiziffer, Sabine ; Lange, Rüdiger ; Mohr, Friedrich ; Hamm, Christian W ; Bauer, Timm ; Ensminger, Stephan ; GARY Executive Board	JACC. Cardiovascular interventions	Excluded	Excluded by title and abstract
473	Consensus on Shared Measures of Mobility and Cognition: From the Canadian Consortium on Neurodegeneration in Aging (CCNA).	2019	Montero-Odasso, Manuel ; Almeida, Quincy J ; Bherer, Louis ; Burhan, Amer M ; Camicioli, Richard ; Doyon, Julien ; Fraser, Sarah ; Muir-Hunter, Susan ; Li, Karen Z H ; Liu-Ambrose, Teresa ; McIlroy, William ; Middleton, Laura ; Morais, José A ; Sakurai, Ryota ; Speechley, Mark ; Vasudev, Akshya ; Beauchet, Olivier ; Hausdorff, Jeffrey M ; Rosano, Caterina ; Studenski, Stephanie ; Verghese, Joe ; …	The journals of gerontology. Series A, Biological sciences and medical sciences	Excluded	Excluded by title and abstract
474	Conservative Treatment for Fracture of the Proximal Femur with Complications.	2016	Kawaji, Hidemi ; Uematsu, Takuya ; Oba, Ryosuke ; Takai, Shinro	Journal of Nippon Medical School = Nippon Ika Daigaku zasshi	Excluded	Excluded by title and abstract
475	Conservative treatment of Garden stage I femoral neck fracture in elderly patients.	2002	Tanaka, J ; Seki, N ; Tokimura, F ; Hayashi, Y	Archives of orthopaedic and trauma surgery	Excluded	Excluded by title and abstract
476	Constrained liner in neurologic or cognitively impaired patients undergoing primary THA.	2010	Hernigou, Philippe ; Filippini, Paolo ; Flouzat-Lachaniette, Charles-Henri ; Batista, Sobrinho Uirassu ; Poignard, Alexandre	Clinical orthopaedics and related research	Excluded	Excluded by title and abstract
477	Constrained liner in neurologic or cognitively impaired patients undergoing primary THA.	2010	Hernigou, Philippe ; Filippini, Paolo ; Flouzat-Lachaniette, Charles-Henri ; Batista, Sobrinho Uirassu ; Poignard, Alexandre	Clinical Orthopaedics & Related Researchﾂｮ	Excluded	Duplicate article
478	Contemporary Mortality Rate and Outcomes in Nonagenarians Undergoing Primary Total Hip Arthroplasty.	2021	Dagneaux, Louis ; Amundson, Adam W ; Larson, Dirk R ; Pagnano, Mark W ; Berry, Daniel J ; Abdel, Matthew P	The Journal of arthroplasty	Excluded	Excluded by title and abstract
479	Contemporary Mortality Rate and Outcomes in Nonagenarians Undergoing Primary Total Hip Arthroplasty.	2021	Dagneaux, Louis ; Amundson, Adam W. ; Larson, Dirk R. ; Pagnano, Mark W. ; Berry, Daniel J. ; Abdel, Matthew P.	Journal of Arthroplasty	Excluded	Duplicate article
480	Continuous epidural analgesia using fentanyl and bupivacaine after total knee arthroplasty.	1994	Ilahi, O A ; Davidson, J P ; Tullos, H S	Clinical orthopaedics and related research	Excluded	Excluded by title and abstract
481	Controversies in anaesthesia for noncardiac surgery in older adults.	2015	Murthy, S ; Hepner, D L ; Cooper, Z ; Bader, A M ; Neuman, M D	British journal of anaesthesia	Excluded	Excluded by title and abstract
482	Controversies in anaesthesia for noncardiac surgery in older adults.	2015	Murthy, S ; Hepner, D L ; Cooper, Z ; Bader, A M ; Neuman, M D	British journal of anaesthesia	Excluded	Duplicate article
483	CORR Insightsﾂｮ: Does the SORG Orthopaedic Research Group Hip Fracture Delirium Algorithm Perform Well on an Independent Intercontinental Cohort of Patients With Hip Fractures Who Are 60 Years or Older?	2022	Michelson, James D.	Clinical Orthopaedics & Related Researchﾂｮ	Excluded	Excluded by title and abstract
484	Correction: Accelerated Care of Patients with Hip Fractures is Associated with Lower Risk of Delirium and Infection, and a Shorter Length of Hospital Stay: Systematic Review and Meta-analysis of Level One Evidence...Panth S, Wilson E, Chen B, et al. Indian Journal of Orthopaedics. 2023;58(1):1-10.	2024	Shah, P. ; Wilson, E. ; Chen, B. ; Clement, N. D.	Indian Journal of Orthopaedics	Excluded	Excluded by title and abstract
485	Correlation between preoperative frailty and postoperative delirium in elderly patients undergoing hip arthroplasty.	2023	Ma, Zihan ; Wang, Jianlin ; He, Tianyi ; Zhu, Shaoxiong ; Sheng, Chaoxu ; Ge, Yeying ; Yuan, Liyong	Medicine	Excluded	Excluded by title and abstract
486	CORRﾂｮ Curriculum-Orthopaedic Education: What Should Constitute Resident Scholarly Activity?	2020	Eamer, Gilgamesh ; Taheri, Amir ; Chen, Sidian S. ; Daviduck, Quinn ; Chambers, Thane ; Xinzhe Shi ; Khadaroo, Rachel G. ; Dougherty, Paul J	Clinical Orthopaedics & Related Researchﾂｮ	Excluded	Excluded by title and abstract
487	Cortisol, Insulin, and Glucose and the Risk of Delirium in Older Adults with Hip Fracture.	2011	Bisschop, Peter H. ; de Rooij, Sophia E. ; Zwinderman, Aeilko H. ; van Oosten, Hannah E. ; van Munster, Barbara C.	Journal of the American Geriatrics Society	Excluded	Duplicate article
488	Cortisol, interleukins and S100B in delirium in the elderly.	2010	van Munster, Barbara C ; Bisschop, Peter H ; Zwinderman, Aeilko H ; Korevaar, Johanna C ; Endert, Erik ; Wiersinga, W Joost ; van Oosten, Hannah E ; Goslings, J Carel ; de Rooij, Sophia E J A	Brain and cognition	Excluded	Excluded by title and abstract
489	Cortisol, interleukins and S100B in delirium in the elderly.	2010	van Munster BC ; Bisschop PH ; Zwinderman AH ; Korevaar JC ; Endert E ; Wiersinga WJ ; Oosten HE ; Goslings JC ; Rooij SE	Brain & Cognition	Excluded	Duplicate article
490	Costs of internal fixation and arthroplasty for displaced femoral neck fractures: a randomized study of 68 patients.	2003	Rogmark, Cecilia ; Carlsson, Ake ; Johnell, Olof ; Sembo, Ingemar	Acta orthopaedica Scandinavica	Excluded	Excluded by title and abstract
491	Costs of internal fixation and arthroplasty for displaced femoral neck fractures: A randomized study of 68 patients.	2003	Rogmark, Cecilia ; Carlsson, Ake ; Johnell, Olof ; Sembo, Ingemar	Acta Orthopaedica Scandinavica	Excluded	Duplicate article
492	Costs of postoperative delirium with transcatheter aortic valve replacement: Improved yet still present.	2019	Ashley, Kellan E ; Hillegass, William B	Catheterization and cardiovascular interventions : official journal of the Society for Cardiac Angiography & Interventions	Excluded	Excluded by title and abstract
493	Co-ultraPEALut: Role in Preclinical and Clinical Delirium Manifestations.	2019	Lunardelli, Maria Lia ; Crupi, Rosalia ; Siracusa, Rosalba ; Cocuzza, Giorgio ; Cordaro, Marika ; Martini, Emilio ; Impellizzeri, Daniela ; Di Paola, Rosanna ; Cuzzocrea, Salvatore	CNS & neurological disorders drug targets	Excluded	Excluded by title and abstract
494	Coxa magna following surgical treatment of congenital hip dislocation.	1985	Gamble, J G ; Mochizuki, C ; Bleck, E E ; Rinsky, L A	Journal of pediatric orthopedics	Excluded	Excluded by title and abstract
495	C-reactive protein for early detection of postoperative systemic infections in intertrochanteric femoral fractures.	2018	Shin, Won Chul ; Do, Min Uk ; Woo, Seung Hun ; Choi, Sung Hoon ; Moon, Nam Hoon ; Suh, Kuen Tak	Injury	Excluded	Excluded by title and abstract
496	C-reactive protein for early detection of postoperative systemic infections in intertrochanteric femoral fractures.	2018	Shin, Won Chul ; Do, Min Uk ; Woo, Seung Hun ; Choi, Sung Hoon ; Moon, Nam Hoon ; Suh, Kuen Tak	Injury	Excluded	Duplicate article
497	Critical Limb Ischemia in Nonagenarians: A Challenge of Our Times.	2022	Casajuana Urgell, Eduard ; Calsina Juscafresa, Laura ; Nieto Fernandez, Lluis ; Romero Montaﾃｱa, Lorena ; Llort Pont, Carme ; Clarà Velasco, Albert	World journal of surgery	Excluded	Excluded by title and abstract
498	CSF Beta-amyloid 1-42 Concentration Predicts Delirium Following Elective Arthroplasty Surgery in an Observational Cohort Study.	2019	Cunningham, Emma L ; McGuinness, Bernadette ; McAuley, Daniel F ; Toombs, Jamie ; Mawhinney, Tim ; O'Brien, Seamus ; Beverland, David ; Schott, Jonathan M ; Lunn, Michael P ; Zetterberg, Henrik ; Passmore, Anthony P	Annals of surgery	Excluded	Excluded by title and abstract
499	CSF sTREM2 in delirium-relation to Alzheimer's disease CSF biomarkers Aβ42, t-tau and p-tau.	2018	Henjum, Kristi ; Quist-Paulsen, Else ; Zetterberg, Henrik ; Blennow, Kaj ; Nilsson, Lars N G ; Watne, Leiv Otto	Journal of neuroinflammation	Excluded	Excluded by title and abstract
500	CSF sTREM2 in delirium-relation to Alzheimer's disease CSF biomarkers Aβ42, t-tau and p-tau.	2018	Henjum, Kristi ; Quist-Paulsen, Else ; Zetterberg, Henrik ; Blennow, Kaj ; Nilsson, Lars N. G. ; Watne, Leiv Otto	Journal of Neuroinflammation	Excluded	Duplicate article
501	CT-ADP Point-of-Care Assay Predicts 30-Day Paravalvular Aortic Regurgitation and Bleeding Events following Transcatheter Aortic Valve Replacement.	2018	Kibler, Marion ; Marchandot, Benjamin ; Messas, Nathan ; Caspar, Thibault ; Vincent, Flavien ; Von Hunolstein, Jean-Jacques ; Grunebaum, Lelia ; Reydel, Antje ; Rauch, Antoine ; Crimizade, Ulun ; Kindo, Michel ; Hoang Minh, Tam ; Trinh, Annie ; Petit-Eisenmann, Hélène ; De Poli, Fabien ; Leddet, Pierre ; Jesel, Laurence ; Ohlmann, Patrick ; Susen, Sophie ; Van Belle, Eric ; Morel, Olivier	Thrombosis and haemostasis	Excluded	Excluded by title and abstract
502	Cultural adaptation and psychometric properties of the Portuguese version of the Pain Assessment in Advanced Dementia Scale.	2012	Batalha, Luís Manuel Cunha ; es Duarte, Cristina Isabel Antun ; do Rosário, Raquel Alexandra Fidalgo ; da Costa, Marina Fernanda Sim???Pereira ; Pereira, Victor Jorge Reis ; Morgado, Tﾃ｢ nia Manuel Moç o	Revista de Enfermagem Referﾃｪncia	Excluded	Excluded by title and abstract
503	Current Strategies in Anesthesia and Analgesia for Total Knee Arthroplasty.	2016	Moucha, Calin Stefan ; Weiser, Mitchell C ; Levin, Emily J	The Journal of the American Academy of Orthopaedic Surgeons	Excluded	Excluded by title and abstract
504	Current Trends in Comorbidity Prevalence and Associated Mortality in a Population-Based Cohort of Hip Fracture Patients in Denmark.	2023	Kristensen, Pia Kjær ; Hjelholt, Thomas Johannesson ; Madsen, Morten ; Pedersen, Alma B	Clinical epidemiology	Excluded	Excluded by title and abstract
505	Cytokines and C-reactive protein production in hip-fracture-operated elderly patients.	2007	Beloosesky, Yichayaou ; Hendel, David ; Weiss, Avraham ; Hershkovitz, Avital ; Grinblat, Joseph ; Pirotsky, Anatoly ; Barak, Vivian	The journals of gerontology. Series A, Biological sciences and medical sciences	Excluded	Excluded by title and abstract
506	Daytime dysfunction may be associated with postoperative delirium in patients undergoing total hip/knee replacement: The PNDABLE study.	2023	Lin, Xu ; Pan, Ming-Jing ; Wu, Xiao-Yue ; Liu, Si-Yu ; Wang, Fei ; Tang, Xin-Hui ; Wang, Jia-Han ; Wang, Bin ; Bi, Yan-Lin	Brain and behavior	Excluded	Excluded by title and abstract
507	DDH Epidemiology Revisited: Do We Need New Strategies?	2017	Vafaee, Amir R ; Baghdadi, Taghi ; Baghdadi, Azarakhsh ; Jamnani, Reza Khalili	The archives of bone and joint surgery	Excluded	Excluded by title and abstract
508	Decision Making for Patients with Advanced Dementia and a Hip Fracture #388.	2020	Bukowy, Elizabeth A. ; Thiel, Elizabeth	Journal of Palliative Medicine	Excluded	Excluded by title and abstract
509	Decision making in response to an elderly woman with dementia who refused surgical repair of her fractured hip.	1986	Hamerman, David ; Dubler, Nancy Neveloff ; Kennedy, Gary J ; Masdeu, Joseph	Journal of the American Geriatrics Society	Excluded	Excluded by title and abstract
510	Decision support needs of patients choosing between unicompartmental and total knee arthroplasty for advanced medial compartment osteoarthritis of the knee.	2011	Khatri, Prateek J ; O'Connor, Annette M ; Dervin, Geoffrey F	The Journal of arthroplasty	Excluded	Excluded by title and abstract
511	Deep brain stimulation and the ethics of protection and caring for the patient with Parkinson's dementia.	2008	Farris, Sierra ; Ford, Paul ; DeMarco, Joseph ; Giroux, Monique L	Movement disorders : official journal of the Movement Disorder Society	Excluded	Excluded by title and abstract
512	Deep hypothermic circulatory arrest in patients with high cognitive needs: full preservation of cognitive abilities.	2009	Percy, Andrew ; Widman, Shannon ; Rizzo, John A ; Tranquilli, Maryann ; Elefteriades, John A	The Annals of thoracic surgery	Excluded	Excluded by title and abstract
513	Deep infection after hip fracture surgery: predictors of early mortality.	2012	Duckworth, Andrew D ; Phillips, Sally-Anne ; Stone, Oliver ; Moran, Matthew ; Breusch, Steffen J ; Biant, Leela C	Injury	Excluded	Excluded by title and abstract
514	Deep infection after hip fracture surgery: predictors of early mortality.	2012	Duckworth, Andrew D ; Phillips, Sally-Anne ; Stone, Oliver ; Moran, Matthew ; Breusch, Steffen J ; Biant, Leela C	Injury	Excluded	Duplicate article
515	Defining Strategies of Modulation of Antiplatelet Therapy in Patients With Coronary Artery Disease: A Consensus Document from the Academic Research Consortium.	2023	Capodanno, Davide ; Mehran, Roxana ; Krucoff, Mitchell W ; Baber, Usman ; Bhatt, Deepak L ; Capranzano, Piera ; Collet, Jean-Philippe ; Cuisset, Thomas ; De Luca, Giuseppe ; De Luca, Leonardo ; Farb, Andrew ; Franchi, Francesco ; Gibson, C Michael ; Hahn, Joo-Yong ; Hong, Myeong-Ki ; James, Stefan ; Kastrati, Adnan ; Kimura, Takeshi ; Lemos, Pedro A ; Lopes, Renato D ; Magee, Adrian ; Matsumura, …	Circulation	Excluded	Excluded by title and abstract
516	Delay in detection and treatment of perioperative anemia in hip fracture surgery and its impact on postoperative outcomes.	2019	Clemmesen, Christopher G ; Palm, H ; Foss, Nicolai B	Injury	Excluded	Excluded by title and abstract
517	Delay in detection and treatment of perioperative anemia in hip fracture surgery and its impact on postoperative outcomes.	2019	Clemmesen, Christopher G. ; Palm, H. ; Foss, Nicolai B.	Injury	Excluded	Duplicate article
518	Delayed diagnosis of diltiazem overdose in a patient presenting with thrombosis of femoral artery.	1996	Chan, A W ; Johnston, K W ; Verjee, Z ; Demajo, W A	The Canadian journal of cardiology	Excluded	Excluded by title and abstract
519	Delayed retroperitoneal hemorrhage during veno-venous extracorporeal membrane oxygenation: a case report.	2019	Sugiura, Gaku ; Bunya, Naofumi ; Yamaoka, Ayumu ; Okuda, Hiroki ; Saito, Masato ; Mizuno, Hirotoshi ; Inoue, Hiroyuki ; Narimatsu, Eichi	Acute medicine & surgery	Excluded	Excluded by title and abstract
520	Delirium after emergency hip surgery - common and serious, but rarely consented for.	2019	Koizia, Louis J ; Wilson, Faye ; Reilly, Peter ; Fertleman, Michael B	World journal of orthopedics	Excluded	Excluded by title and abstract
521	Delirium after fast-track hip and knee arthroplasty - a cohort study of 6331 elderly patients.	2017	Petersen, P B ; Jørgensen, C C ; Kehlet, H ; Lundbeck Foundation Centre for Fast-track Hip and Knee Replacement Collaborative Group	Acta anaesthesiologica Scandinavica	Excluded	Outcome was not a risk factor
522	Delirium after fast-track hip and knee arthroplasty - a cohort study of 6331 elderly patients.	2017	Petersen, P B ; Jørgensen, C C ; Kehlet, H ; Lundbeck Foundation Centre for Fast-track Hip and Knee Replacement Collaborative Group	Acta Anaesthesiologica Scandinavica	Excluded	Duplicate article
523	Delirium after hip fracture: to be or not to be?	2001	Inouye, S K	Journal of the American Geriatrics Society	Excluded	Letters, or comments
524	Delirium after surgical and transcatheter aortic valve replacement is associated with increased mortality.	2016	Maniar, Hersh S ; Lindman, Brian R ; Escallier, Krisztina ; Avidan, Michael ; Novak, Eric ; Melby, Spencer J ; Damiano, Marci S ; Lasala, John ; Quader, Nishath ; Rao, Ravinder Singh ; Lawton, Jennifer ; Moon, Marc R ; Helsten, Daniel ; Pasque, Michael K ; Damiano, Ralph J, Jr ; Zajarias, Alan	The Journal of thoracic and cardiovascular surgery	Excluded	Excluded by title and abstract
525	Delirium After TAVR: Crosspassing the Limit of Resilience.	2020	van der Wulp, Kees ; van Wely, Marleen H ; Rooijakkers, Max J P ; Brouwer, Marc A ; van den Boogaard, Mark ; Pickkers, Peter ; Olde Rikkert, Marcel G M ; Delewi, Ronak ; Van Mieghem, Nicolas M ; Baan, Jan ; Morshuis, Wim J ; van Royen, Niels	JACC. Cardiovascular interventions	Excluded	Excluded by title and abstract
526	Delirium After Transcatheter Aortic Valve Implantation Under General Anesthesia: Incidence, Predictors, and Relation to Long-Term Survival.	2019	van der Wulp, Kees ; van Wely, Marleen ; van Heijningen, Lars ; van Bakel, Bram ; Schoon, Yvonne ; Verkroost, Michel ; Gehlmann, Helmut ; Van Garsse, Leen ; Vart, Priya ; Kievit, Peter ; Rikkert, Marcel Olde ; Morshuis, Wim ; van Royen, Niels	Journal of the American Geriatrics Society	Excluded	Excluded by title and abstract
527	Delirium After Transcatheter Aortic Valve Replacement.	2017	Giuseffi, Jennifer L ; Borges, Nyal E ; Boehm, Leanne M ; Wang, Li ; McPherson, John A ; Fredi, Joseph L ; Ahmad, Rashid M ; Ely, E Wesley ; Pandharipande, Pratik P	American journal of critical care : an official publication, American Association of Critical-Care Nurses	Excluded	Excluded by title and abstract
528	DELIRIUM AFTER TRANSCATHETER AORTIC VALVE REPLACEMENT.	2017	Giuseffi, Jennifer L. ; Borges, Nyal E. ; Boehm, Leanne M.	American Journal of Critical Care	Excluded	Duplicate article
529	Delirium and cerebrospinal fluid S100B in hip fracture patients: a preliminary study.	2013	Hall, Roanna J ; Ferguson, Karen J ; Andrews, Mary ; Green, Alison J E ; White, Tim O ; Armstrong, Ian R ; MacLullich, Alasdair M J	The American journal of geriatric psychiatry : official journal of the American Association for Geriatric Psychiatry	Excluded	Excluded by title and abstract
530	Delirium and cerebrospinal fluid S100B in hip fracture patients: a preliminary study.	2013	Hall, Roanna J ; Ferguson, Karen J ; Andrews, Mary ; Green, Alison J E ; White, Tim O ; Armstrong, Ian R ; Maclullich, Alasdair M J	American Journal of Geriatric Psychiatry	Excluded	Duplicate article
531	Delirium as a Predictor of Physical and Cognitive Function in Individuals Aged 80 and Older After Transcatheter Aortic Valve Implantation or Surgical Aortic Valve Replacement.	2016	Eide, Leslie S P ; Ranhoff, Anette H ; Fridlund, Bengt ; Haaverstad, Rune ; Hufthammer, Karl Ove ; Kuiper, Karel K J ; Nordrehaug, Jan E ; Norekvål, Tone M ; Delirium in Octogenarians Undergoing Cardiac Surgery or Intervention-CARDELIR Investigators	Journal of the American Geriatrics Society	Excluded	Excluded by title and abstract
532	Delirium as a Predictor of Physical and Cognitive Function in Individuals Aged 80 and Older After Transcatheter Aortic Valve Implantation or Surgical Aortic Valve Replacement.	2016	Eide, Leslie S. P. ; Ranhoff, Anette H. ; Fridlund, Bengt ; Haaverstad, Rune ; Hufthammer, Karl Ove ; Kuiper, Karel K. J. ; Nordrehaug, Jan E. ; Norekvﾃ･l, Tone M.	Journal of the American Geriatrics Society	Excluded	Duplicate article
533	Delirium as late manifestation of infective endocarditis after transcatheter aortic valve implantation.	2022	Fantinati, Jacopo ; Rossi, Paolo Dionigi ; Conte, Giorgio ; Cesari, Matteo ; Lucchi, Tiziano ; Ciccone, Simona	Age and ageing	Excluded	Excluded by title and abstract
534	Delirium before and after operation for femoral neck fracture.	2001	Edlund, A ; Lundström, M ; Brﾃ､nnström, B ; Bucht, G ; Gustafson, Y	Journal of the American Geriatrics Society	Excluded	Comparison not based on delirium
535	Delirium before and after operation for femoral neck fracture.	2001	Edlund, A ; Lundström, M ; Brﾃ､nnström, B ; Bucht, G ; Gustafson, Y	Journal of the American Geriatrics Society	Excluded	Duplicate article
536	Delirium due to hip fracture is associated with activated immune-inflammatory pathways and a reduction in negative immunoregulatory mechanisms.	2022	Thisayakorn, Paul ; Thipakorn, Yanin ; Tantavisut, Saran ; Sirivichayakul, Sunee ; Maes, Michael	BMC psychiatry	Excluded	Excluded by title and abstract
537	Delirium following total joint replacement surgery.	2019	Huang, Jeffrey ; Sprung, Juraj ; Weingarten, Toby N	Bosnian journal of basic medical sciences	Excluded	Wrong study design
538	Delirium Following Transcatheter Aortic Valve Replacement: National Inpatient Sample Analysis.	2017	Soundhar, Amritha ; Udesh, Reshmi ; Mehta, Amol ; Schindler, John ; Jeevanantham, Vinodh ; Gleason, Thomas ; Thirumala, Parthasarathy D	Journal of cardiothoracic and vascular anesthesia	Excluded	Excluded by title and abstract
539	Delirium in a Tertiary Pediatric Cardiac Intensive Care Unit: Risk Factors and Outcomes.	2022	Koth, Andrew M ; Chan, Titus ; Tjoeng, Yuen Lie ; Watson, R Scott ; Dervan, Leslie A	Journal of intensive care medicine	Excluded	Excluded by title and abstract
540	Delirium in hip fracture patients.	2010	Griffiths R ; Rasmussen LS ; Griffiths, R ; Rasmussen, L S	Acta Anaesthesiologica Scandinavica	Excluded	Excluded by title and abstract
541	Delirium in older adults is associated with development of new dementia: a systematic review and meta-analysis.	2021	Pereira, Jarett Vanz-Brian ; Aung Thein, May Zin ; Nitchingham, Anita ; Caplan, Gideon A	International journal of geriatric psychiatry	Excluded	Excluded by title and abstract
542	Delirium in older adults is associated with development of new dementia: a systematic review and meta-analysis.	2021	Pereira, Jarett Vanz-Brian ; Aung Thein, May Zin ; Nitchingham, Anita ; Caplan, Gideon A	International Journal of Geriatric Psychiatry	Excluded	Duplicate article
543	Delirium in older patients undergoing aortic valve replacement: incidence, predictors, and cognitive prognosis.	2021	Humbert, Marc ; Büla, Christophe J ; Muller, Olivier ; Krief, Hélène ; Monney, Pierre	BMC geriatrics	Excluded	Excluded by title and abstract
544	Delirium in older patients undergoing aortic valve replacement: incidence, predictors, and cognitive prognosis.	2021	Humbert, Marc ; Büla, Christophe J ; Muller, Olivier ; Krief, Hélène ; Monney, Pierre	BMC Geriatrics	Excluded	Duplicate article
545	Delirium in older people after proximal femoral fracture repair: role of a preoperative screening cognitive test.	2013	Mézière, A ; Paillaud, E ; Belmin, J ; Pariel, S ; Herbaud, S ; Canouï-Poitrine, F ; Le Thuaut, A ; Marty, J ; Plaud, B	Annales francaises d'anesthesie et de reanimation	Excluded	No appropriate data
546	Delirium in the elderly: a clinical review.	2009	Saxena, S ; Lawley, D	Postgraduate medical journal	Excluded	Excluded by title and abstract
547	Delirium in the elderly: a clinical review.	2009	Saxena S ; Lawley D	Postgraduate Medical Journal	Excluded	Duplicate article
548	Delirium in the fast-track surgery setting.	2012	Krenk, Lene ; Rasmussen, Lars S ; Kehlet, Henrik	Best practice & research. Clinical anaesthesiology	Excluded	Excluded by title and abstract
549	Delirium Incidence and Functional Outcomes After Transcatheter and Surgical Aortic Valve Replacement.	2019	Shi, Sandra M ; Sung, Minhee ; Afilalo, Jonathan ; Lipsitz, Lewis A ; Kim, Caroline A ; Popma, Jeffrey J ; Khabbaz, Kamal R ; Laham, Roger J ; Guibone, Kimberly ; Lee, Jung ; Marcantonio, Edward R ; Kim, Dae Hyun	Journal of the American Geriatrics Society	Excluded	Excluded by title and abstract
550	Delirium Incidence and Functional Outcomes After Transcatheter and Surgical Aortic Valve Replacement.	2019	Shi, Sandra M. ; Sung, Minhee ; Afilalo, Jonathan ; Lipsitz, Lewis A. ; Kim, Caroline A. ; Popma, Jeffrey J. ; Khabbaz, Kamal R. ; Laham, Roger J. ; Guibone, Kimberly ; Lee, Jung ; Marcantonio, Edward R. ; Kim, Dae Hyun	Journal of the American Geriatrics Society	Excluded	Duplicate article
551	Delirium Incidence in Hip Fracture Patients: Awareness on the Orthopaedic Ward...67th Annual & Scientific Meeting of the Irish Gerontological Society, Innovation, Advances and Excellence in Ageing, 26窶・8 September 2019, Cork, Ireland.	2019	Bermingham, Rebecca Jeanne ; McLaughlin, Paul ; O'Brien, Helen	Age & Ageing	Excluded	Excluded by title and abstract
552	Delirium is a risk factor for further cognitive decline in cognitively impaired hip fracture patients.	2016	Krogseth, Maria ; Watne, Leiv Otto ; Juliebø, Vibeke ; Skovlund, Eva ; Engedal, Knut ; Frihagen, Frede ; Wyller, Torgeir Bruun	Archives of gerontology and geriatrics	Excluded	Excluded by title and abstract
553	Delirium is associated with higher mortality in transcatheter aortic valve replacement: systemic review and meta-analysis.	2020	Prasitlumkum, Narut ; Mekritthikrai, Raktham ; Kewcharoen, Jakrin ; Kanitsoraphan, Chanavuth ; Mao, Michael A ; Cheungpasitporn, Wisit	Cardiovascular intervention and therapeutics	Excluded	Excluded by title and abstract
554	Delirium is associated with poor rehabilitation outcome in elderly patients treated for femoral neck fractures.	2005	Olofsson, Birgitta ; Lundström, Maria ; Borssén, Bengt ; Nyberg, Lars ; Gustafson, Yngve	Scandinavian journal of caring sciences	Excluded	Excluded by title and abstract
555	Delirium is associated with poor rehabilitation outcome in elderly patients treated for femoral neck fractures.	2005	Olofsson, Birgitta ; Lundström, Maria ; Borssén, Bengt ; Nyberg, Lars ; Gustafson, Yngve	Scandinavian Journal of Caring Sciences	Excluded	Duplicate article
556	Delirium is independently associated with poor functional recovery after hip fracture.	2000	Marcantonio, E R ; Flacker, J M ; Michaels, M ; Resnick, N M	Journal of the American Geriatrics Society	Excluded	Excluded by title and abstract
557	Delirium is independently associated with poor functional recovery after hip fracture.	2000	Marcantonio ER ; Flacker JM ; Michaels M ; Resnick NM	Journal of the American Geriatrics Society	Excluded	Duplicate article
558	Delirium motor subtypes in elderly hip fracture patients: risk factors, outcomes and longitudinal stability.	2013	Slor, Chantal J ; Adamis, Dimitrios ; Jansen, René W M M ; Meagher, David J ; Witlox, Joost ; Houdijk, Alexander P J ; de Jonghe, Jos F M	Journal of psychosomatic research	Excluded	Excluded by title and abstract
559	Delirium motor subtypes in elderly hip fracture patients: Risk factors, outcomes and longitudinal stability.	2013	Slor, Chantal J ; Adamis, Dimitrios ; Jansen, René W M M ; Meagher, David J ; Witlox, Joost ; Houdijk, Alexander P J ; de Jonghe, Jos F M	Journal of Psychosomatic Research	Excluded	Duplicate article
560	Delirium on hospital admission in aged hip fracture patients: prediction of mortality and 2-year functional outcomes.	2000	Dolan, M M ; Hawkes, W G ; Zimmerman, S I ; Morrison, R S ; Gruber-Baldini, A L ; Hebel, J R ; Magaziner, J	The journals of gerontology. Series A, Biological sciences and medical sciences	Excluded	Excluded by title and abstract
561	Delirium on hospital admission in aged hip fracture patients: prediction of mortality and 2-year functional outcomes.	2000	Dolan, M M ; Hawkes, W G ; Zimmerman, S I ; Morrison, R S ; Gruber-Baldini, A L ; Hebel, J R ; Magaziner, J	Journals of Gerontology Series A: Biological Sciences & Medical Sciences	Excluded	Duplicate article
562	Delirium outcomes in a randomized trial of blood transfusion thresholds in hospitalized older adults with hip fracture.	2013	Gruber-Baldini, Ann L ; Marcantonio, Edward ; Orwig, Denise ; Magaziner, Jay ; Terrin, Michael ; Barr, Erik ; Brown, Jessica P ; Paris, Barbara ; Zagorin, Aleksandra ; Roffey, Darren M ; Zakriya, Khwaja ; Blute, Mary-Rita ; Hebel, J Richard ; Carson, Jeffrey L	Journal of the American Geriatrics Society	Excluded	Excluded by title and abstract
563	Delirium Outcomes in a Randomized Trial of Blood Transfusion Thresholds in Hospitalized Older Adults with Hip Fracture.	2013	Gruber-Baldini, Ann L. ; Marcantonio, Edward ; Orwig, Denise ; Magaziner, Jay ; Terrin, Michael ; Barr, Erik ; Brown, Jessica P. ; Paris, Barbara ; Zagorin, Aleksandra ; Roffey, Darren M. ; Zakriya, Khwaja ; Blute, Mary-Rita ; Hebel, J. Richard ; Carson, Jeffrey L.	Journal of the American Geriatrics Society	Excluded	Duplicate article
564	Delirium Predicts Worse Outcomes in Both Transcatheter and Surgical Aortic Valve Replacement.	2021	Bansal, Agam ; Saad, Anas ; Jain, Vardhmaan ; Gad, Mohammed M ; Unai, Shinya ; Yun, James J ; Krishnaswamy, Amar ; Kapadia, Samir R	JACC. Cardiovascular interventions	Excluded	Excluded by title and abstract
565	Delirium Reduced With Intravenous Acetaminophen in Geriatric Hip Fracture Patients.	2020	Connolly, Keith P ; Kleinman, Rachel S ; Stevenson, Kim L ; Neuman, Mark D ; Mehta, Samir N	The Journal of the American Academy of Orthopaedic Surgeons	Excluded	Excluded by title and abstract
566	Delirium Reduced With Intravenous Acetaminophen in Geriatric Hip Fracture Patients.	2020	Connolly, Keith P. ; Kleinman, Rachel S. ; Stevenson, Kim L. ; Neuman, Mark D. ; Mehta, Samir N.	Journal of the American Academy of Orthopaedic Surgeons	Excluded	Duplicate article
567	Delirium risk factors analysis post proximal femur fracture surgery in elderly.	2022	Leigheb, Massimiliano ; De Sire, Alessandro ; Zeppegno, Patrizia ; Forni, Francesca ; Sgreccia, Massimo ; Gagliardi, Vincenzo Pio ; Pogliacomi, Francesco ; Sabbatini, Maurizio	Acta bio-medica : Atenei Parmensis	Excluded	No appropriate data
568	Delirium risk in geriatric hip hemi-arthroplasty (DRIGHA): Development and validation of a novel score using a national data.	2022	Ahmed, Nasim ; Kuo, Yen-Hong	Injury	Excluded	Wrong study design
569	Delirium risk in geriatric hip hemi-arthroplasty (DRIGHA): Development and validation of a novel score using a national data.	2022	Ahmed, Nasim ; Kuo, Yen-Hong	Injury	Excluded	Duplicate article
570	Delirium, functional decline and quality of life after transcatheter aortic valve implantation: An explorative study.	2020	Beishuizen, Sara J ; Festen, Suzanne ; Loonstra, Yvette E ; van der Werf, Hindrik W ; de Rooij, Sophia E ; van Munster, Barbara C	Geriatrics & gerontology international	Excluded	Excluded by title and abstract
571	Delirium: another factor when considering type of anesthetic for hip fracture surgery in adults.	2014	Gupta, Nitin	BMJ (Clinical research ed.)	Excluded	Excluded by title and abstract
572	Delirium: another factor when considering type of anesthetic for hip fracture surgery in adults...BMJ. 2014;348:g4022	2014	Gupta, Nitin	BMJ: British Medical Journal (Clinical Research Edition)	Excluded	Excluded by title and abstract
573	Delirium: behavioural changes before and during the prodromal phase.	2004	Duppils, Gill Sörensen ; Wikblad, Karin	Journal of clinical nursing	Excluded	Excluded by title and abstract
574	Delirium: behavioural changes before and during the prodromal phase.	2004	Duppils GS ; Wikblad K	Journal of Clinical Nursing (Wiley-Blackwell)	Excluded	Duplicate article
575	Delirium: the lived experience of older people who are delirious post-orthopaedic surgery.	2015	Pollard, Cecily ; Fitzgerald, Mary ; Ford, Karen	International journal of mental health nursing	Excluded	Excluded by title and abstract
576	Dementia after delirium in patients with femoral neck fractures.	2003	Lundström, Maria ; Edlund, Agneta ; Bucht, Gösta ; Karlsson, Stig ; Gustafson, Yngve	Journal of the American Geriatrics Society	Excluded	Excluded by title and abstract
577	Dementia after delirium in patients with femoral neck fractures.	2003	Lundström, Maria ; Edlund, Agneta ; Bucht, Gösta ; Karlsson, Stig ; Gustafson, Yngve	Journal of the American Geriatrics Society	Excluded	Duplicate article
578	Dementia and CSF-biomarkers for Alzheimer's disease predict mortality after acute hip fracture.	2020	Dutkiewicz, Robert ; Zetterberg, Henrik ; Andreasson, Ulf ; Blennow, Kaj ; Nellgård, Bengt	Acta anaesthesiologica Scandinavica	Excluded	Excluded by title and abstract
579	Dementia and CSF-biomarkers for Alzheimer's disease predict mortality after acute hip fracture.	2020	Dutkiewicz, Robert ; Zetterberg, Henrik ; Andreasson, Ulf ; Blennow, Kaj ; Nellgﾃ･rd, Bengt	Acta Anaesthesiologica Scandinavica	Excluded	Duplicate article
580	Dementia and delirium, the outcomes in elderly hip fracture patients.	2017	Mosk, Christina A ; Mus, Marnix ; Vroemen, Jos Pam ; van der Ploeg, Tjeerd ; Vos, Dagmar I ; Elmans, Leon Hgj ; van der Laan, Lijckle	Clinical interventions in aging	Excluded	Excluded by title and abstract
581	Dementia and Hip Fractures: A Comprehensive Review of Management Approaches.	2023	Zabawa, Luke ; Choubey, Apurva S ; Drake, Brett ; Mayo, Joel ; Mejia, Alfonso	JBJS reviews	Excluded	Excluded by title and abstract
582	Dementia and hip fractures: development of a pathogenic framework for understanding and studying risk.	2010	Friedman, Susan M ; Menzies, Isaura B ; Bukata, Susan V ; Mendelson, Daniel A ; Kates, Stephen L	Geriatric orthopaedic surgery & rehabilitation	Excluded	Excluded by title and abstract
583	Dementia and Postoperative Delirium in Surgical Hip Fracture Patients: Unveiling Contrasting Risk Factors and Implications.	2023	Zhao, Yunchuan ; Alderden, Jenny ; Missbrenner, Nicolette	Journal of gerontological nursing	Excluded	Excluded by title and abstract
584	Dementia and Postoperative Delirium in Surgical Hip Fracture Patients: Unveiling Contrasting Risk Factors and Implications.	2023	Zhao, Yunchuan ; Alderden, Jenny ; Missbrenner, Nicolette	Journal of Gerontological Nursing	Excluded	Duplicate article
585	Dementia Development during Long-Term Follow-Up after Surgical Aortic Valve Replacement with a Biological Prosthesis in a Geriatric Population.	2024	Deblier, Ivo ; Dossche, Karl ; Vanermen, Anthony ; Mistiaen, Wilhelm	Journal of cardiovascular development and disease	Excluded	Excluded by title and abstract
586	Dementia is a surrogate for frailty in hip fracture mortality prediction.	2022	Forssten, Maximilian Peter ; Ioannidis, Ioannis ; Mohammad Ismail, Ahmad ; Bass, Gary Alan ; Borg, Tomas ; Cao, Yang ; Mohseni, Shahin	European journal of trauma and emergency surgery : official publication of the European Trauma Society	Excluded	Excluded by title and abstract
587	Dementia is a surrogate for frailty in hip fracture mortality prediction.	2022	Forssten, Maximilian Peter ; Ioannidis, Ioannis ; Mohammad Ismail, Ahmad ; Bass, Gary Alan ; Borg, Tomas ; Cao, Yang ; Mohseni, Shahin	European Journal of Trauma & Emergency Surgery	Excluded	Duplicate article
588	Dementia predicted one-year mortality for patients with first hip fracture: a population-based study.	2018	Chiu, H-C ; Chen, C-M ; Su, T-Y ; Chen, C-H ; Hsieh, H-M ; Hsieh, C-P ; Shen, D-L	The bone & joint journal	Excluded	Excluded by title and abstract
589	Dementia risk amongst older adults with hip fracture receiving general anaesthesia or regional anaesthesia: a propensity-score-matched population-based cohort study.	2023	Sun, Mingyang ; Chen, Wan-Ming ; Wu, Szu-Yuan ; Zhang, Jiaqiang	British journal of anaesthesia	Excluded	Excluded by title and abstract
590	Depressive symptoms combined with dementia affect 12-months survival in elderly patients after rehabilitation post-hip fracture surgery.	2008	Bellelli, Giuseppe ; Frisoni, Giovanni B ; Turco, Renato ; Trabucchi, Marco	International journal of geriatric psychiatry	Excluded	Excluded by title and abstract
591	Depressive symptoms combined with dementia affect 12-months survival in elderly patients after rehabilitation post-hip fracture surgery.	2008	Bellelli G ; Frisoni GB ; Turco R ; Trabucchi M	International Journal of Geriatric Psychiatry	Excluded	Duplicate article
592	Depth of sedation as an interventional target to reduce postoperative delirium: mortality and functional outcomes of the Strategy to Reduce the Incidence of Postoperative Delirium in Elderly Patients randomised clinical trial.	2019	Sieber, Frederick ; Neufeld, Karin J ; Gottschalk, Allan ; Bigelow, George E ; Oh, Esther S ; Rosenberg, Paul B ; Mears, Simon C ; Stewart, Kerry J ; Ouanes, Jean-Pierre P ; Jaberi, Mahmood ; Hasenboehler, Erik A ; Wang, Nae-Yuh	British journal of anaesthesia	Excluded	Excluded by title and abstract
593	Depth of sedation as an interventional target to reduce postoperative delirium: mortality and functional outcomes of the Strategy to Reduce the Incidence of Postoperative Delirium in Elderly Patients randomised clinical trial.	2019	Sieber, Frederick ; Neufeld, Karin J. ; Gottschalk, Allan ; Bigelow, George E. ; Oh, Esther S. ; Rosenberg, Paul B. ; Mears, Simon C. ; Stewart, Kerry J. ; Ouanes, Jean-Pierre P. ; Jaberi, Mahmood ; Hasenboehler, Erik A. ; Wang, Nae-Yuh	BJA: The British Journal of Anaesthesia	Excluded	Duplicate article
594	Derivation and validation of a novel comorbidity-based delirium risk index to predict postoperative delirium using national administrative healthcare database.	2021	Zhong, Xiaobo ; Lin, Jung-Yi ; Li, Lihua ; Barrett, A M ; Poeran, Jashvant ; Mazumdar, Madhu	Health services research	Excluded	Excluded by title and abstract
595	Derivation and validation of a prediction score for postoperative delirium in geriatric patients undergoing hip fracture surgery or hip arthroplasty.	2022	Shen, Jiawei ; An, Youzhong ; Jiang, Baoguo ; Zhang, Peixun	Frontiers in surgery	Excluded	No diagnostic criteria for delirium
596	Design considerations of a randomized controlled trial of sedation level during hip fracture repair surgery: a strategy to reduce the incidence of postoperative delirium in elderly patients.	2017	Li, Tianjing ; Wieland, L Susan ; Oh, Esther ; Neufeld, Karin J ; Wang, Nae-Yuh ; Dickersin, Kay ; Sieber, Frederick E	Clinical trials (London, England)	Excluded	Excluded by title and abstract
597	Designing Human-Centered AI to Prevent Medication Dispensing Errors: Focus Group Study With Pharmacists.	2023	Zheng, Yifan ; Rowell, Brigid ; Chen, Qiyuan ; Kim, Jin Yong ; Kontar, Raed Al ; Yang, X Jessie ; Lester, Corey A	JMIR formative research	Excluded	Excluded by title and abstract
598	Detecting and treating delirium--key interventions you may be missing.	2011	Ghandour, Abdulraouf ; Saab, Rola ; Mehr, David R	The Journal of family practice	Excluded	Excluded by title and abstract
599	Detection of early-stage Alzheimer's pathology using blood-based autoantibody biomarkers in elderly hip fracture repair patients.	2019	DeMarshall, Cassandra ; Oh, Esther ; Kheirkhah, Rahil ; Sieber, Frederick ; Zetterberg, Henrik ; Blennow, Kaj ; Nagele, Robert G	PloS one	Excluded	Excluded by title and abstract
600	Deteriorated executive functions in patients with successful surgery for pituitary adenomas compared with other chronically ill patients.	2011	Müssig, Karsten ; Besemer, Britta ; Saur, Ralf ; Klingberg, Stefan ; Hﾃ､ring, Hans-Ulrich ; Gallwitz, Baptist ; Leyhe, Thomas	Journal of the International Neuropsychological Society : JINS	Excluded	Excluded by title and abstract
601	Determinants for the use of ambulation AIDS in a geriatric rehabilitation care unit: a retrospective study.	2012	El Helou, Amine ; Bastuji-Garin, Sylvie ; Paillaud, Elena ; Gracies, Jean-Michel ; Skalli, Wafa ; Decq, Philippe	Journal of the American Medical Directors Association	Excluded	Excluded by title and abstract
602	Determinants for the Use of Ambulation Aids in a Geriatric Rehabilitation Care Unit: A Retrospective Study.	2012	El Helou, Amine ; Bastuji-Garin, Sylvie ; Paillaud, Elena ; Gracies, Jean-Michel ; Skalli, Wafa ; Decq, Philippe	Journal of the American Medical Directors Association	Excluded	Duplicate article
603	Determinants of Post-Operative Cognitive Decline in Elderly People.	2021	Cartailler, J ; Loyer, C ; Vanderlynden, E ; Nizard, R ; Rabuel, C ; Coblentz Baumann, L ; Hourregue, C ; Dumurgier, J ; Paquet, C	The journal of prevention of Alzheimer's disease	Excluded	Excluded by title and abstract
604	Determining the cost-effectiveness requirements of an exoskeleton preventing second hip fractures using value of information.	2020	Manetti, Stefania ; Turchetti, Giuseppe ; Fusco, Francesco	BMC health services research	Excluded	Excluded by title and abstract
605	Determining the incidence of postoperative delirium in elderly patients who undergo orthopaedic surgical interventions in Turkey.	2018	Ozbas, Ayfer ; Ak, Ezgi Seyhan ; Cavdar, Ikbal ; Findik, Ummu Yildiz ; Kutlu, Fatma Yasemin ; Akyuz, Nuray	JPMA. The Journal of the Pakistan Medical Association	Excluded	Excluded by title and abstract
606	Development and Validation of a Nomogram for Predicting Postoperative Delirium in Patients With Elderly Hip Fracture Based on Data Collected on Admission.	2022	Yang, Yin ; Wang, Tianpei ; Guo, Hua ; Sun, Ye ; Cao, Junjun ; Xu, Peng ; Cai, Yongsong	Frontiers in aging neuroscience	Excluded	Excluded by title and abstract
607	Development and Validation of Multivariable Prediction Models for In-Hospital Death, 30-Day Death, and Change in Residence After Hip Fracture Surgery and the "Stratify-Hip" Algorithm.	2023	Goubar, Aicha ; Martin, Finbarr C ; Sackley, Catherine ; Foster, Nadine E ; Ayis, Salma ; Gregson, Celia L ; Cameron, Ian D ; Walsh, Nicola E ; Sheehan, Katie J	The journals of gerontology. Series A, Biological sciences and medical sciences	Excluded	Excluded by title and abstract
608	Development of a data-driven case-mix adjustment model for comparison of hospital performance in hip fracture care.	2022	Würdemann, Franka S ; Elfrink, Arthur K E ; Wilschut, Janneke A ; van den Brand, Crispijn L ; Schipper, Inger B ; Hegeman, Johannes H	Archives of osteoporosis	Excluded	Excluded by title and abstract
609	Development of a Frailty Index in the Irish Hip Fracture Database.	2023	Walsh, Mary ; Ferris, Helena ; Brent, Louise ; Ahern, Emer ; Coughlan, Tara ; Romero-Ortuno, Roman	Archives of orthopaedic and trauma surgery	Excluded	Excluded by title and abstract
610	Development of a Novel, Potentially Universal Machine Learning Algorithm for Prediction of Complications After Total Hip Arthroplasty.	2021	Shah, Akash A ; Devana, Sai K ; Lee, Changhee ; Kianian, Reza ; van der Schaar, Mihaela ; SooHoo, Nelson F	The Journal of arthroplasty	Excluded	Excluded by title and abstract
611	Development of a postoperative delirium risk scoring tool using data from the Australian and New Zealand Hip Fracture Registry: an analysis of 6672 patients 2017-2018.	2021	Oberai, Tarandeep ; Oosterhoff, Jacobien H F ; Woodman, Richard ; Doornberg, Job N ; Kerkhoffs, Gino ; Jaarsma, Ruurd	Archives of gerontology and geriatrics	Excluded	Inappropriate participants
612	Development of a postoperative delirium risk scoring tool using data from the Australian and New Zealand Hip Fracture Registry: an analysis of 6672 patients 2017-2018.	2021	Oberai, Tarandeep ; Oosterhoff, Jacobien H.F. ; Woodman, Richard ; Doornberg, Job N. ; Kerkhoffs, Gino ; Jaarsma, Ruurd	Archives of Gerontology & Geriatrics	Excluded	Duplicate article
613	Development of a Risk Score to Predict Postoperative Delirium in Patients With Hip Fracture.	2020	Kim, Eun Mi ; Li, Guohua ; Kim, Minjae	Anesthesia and analgesia	Excluded	Excluded by title and abstract
614	Development of dementia in patients with femoral neck fracture who experience postoperative delirium-A three-year follow-up study.	2018	Olofsson, B ; Persson, M ; Bellelli, G ; Morandi, A ; Gustafson, Y ; Stenvall, M	International journal of geriatric psychiatry	Excluded	Excluded by title and abstract
615	Development of dementia in patients with femoral neck fracture who experience postoperative delirium-A three-year follow-up study.	2018	Olofsson, B. ; Persson, M. ; Bellelli, G. ; Morandi, A. ; Gustafson, Y. ; Stenvall, M.	International Journal of Geriatric Psychiatry	Excluded	Duplicate article
616	Development of prediction models for complications after primary total hip and knee arthroplasty: a single-centre retrospective cohort study in the Netherlands.	2022	Sweerts, Lieke ; Hoogeboom, Thomas J ; van Wessel, Thierry ; van der Wees, Philip J ; van de Groes, Sebastiaan A W	BMJ open	Excluded	Excluded by title and abstract
617	Development of the Barthel Index 5 years after hip fracture: Results of a prospective study.	2019	Knauf, Tom ; Buecking, Benjamin ; Hack, Juliana ; Barthel, Juliane ; Bliemel, Christopher ; Aigner, Rene ; Ruchholtz, Steffen ; Eschbach, Daphne	Geriatrics & gerontology international	Excluded	Excluded by title and abstract
618	Development of the Knee Injury and Osteoarthritis Outcome Score for children (KOOS-Child): comprehensibility and content validity.	2012	Ötqvist, Maria ; Roos, Ewa M ; Broström, Eva W ; Janarv, Per-Mats ; Iversen, Maura D	Acta orthopaedica	Excluded	Excluded by title and abstract
619	Developmental dysplasia of the hip: addressing evidence gaps with a multicentre prospective international study.	2018	Schaeffer, Emily K ; Study Group, Ihdi ; Mulpuri, Kishore	The Medical journal of Australia	Excluded	Excluded by title and abstract
620	Developmental dysplasia of the hip: addressing evidence gaps with a multicentre prospective international study.	2018	Schaeffer, Emily K. ; Mulpuri, Kishore ; Study Group, Ihdi	Medical Journal of Australia	Excluded	Duplicate article
621	Dexmedetomidine controls twitch-convulsive syndrome in the course of uremic encephalopathy.	2011	Nomoto, Koichi ; Scurlock, Corey ; Bronster, David	Journal of clinical anesthesia	Excluded	Excluded by title and abstract
622	Diagnosis and treatment of early bioprosthetic malfunction in the mitral valve position due to thrombus formation.	2013	Butnaru, Adi ; Shaheen, Joseph ; Tzivoni, Dan ; Tauber, Rachel ; Bitran, Daniel ; Silberman, Shuli	The American journal of cardiology	Excluded	Excluded by title and abstract
623	Diagnosis and treatment of early bioprosthetic malfunction in the mitral valve position due to thrombus formation.	2013	Butnaru, Adi ; Shaheen, Joseph ; Tzivoni, Dan ; Tauber, Rachel ; Bitran, Daniel ; Silberman, Shuli	American Journal of Cardiology	Excluded	Duplicate article
624	Diagnosis and treatment of osteoporosis in high-risk patients prior to hip fracture.	2012	Gleason, Lauren J ; Menzies, Isaura B ; Mendelson, Daniel A ; Kates, Stephen L ; Friedman, Susan M	Geriatric orthopaedic surgery & rehabilitation	Excluded	Excluded by title and abstract
625	Diagnosis of Intraabdominal Fluid Extravasation After Hip Arthroscopy With Point-of-Care Ultrasonography Can Identify Patients at an Increased Risk for Postoperative Pain.	2017	Haskins, Stephen C ; Desai, Natasha A ; Fields, Kara G ; Nejim, Jemiel A ; Cheng, Stephanie ; Coleman, Struan H ; Nawabi, Danyal H ; Kelly, Bryan T	Anesthesia and analgesia	Excluded	Excluded by title and abstract
626	Diagnosis of overweight or obese malnutrition spells DOOM for hip fracture patients: A prospective audit.	2021	Bell, Jack J ; Pulle, Ranjeev C ; Lee, Hui Bing ; Ferrier, Rebecca ; Crouch, Alisa ; Whitehouse, Sarah L	Clinical nutrition (Edinburgh, Scotland)	Excluded	Excluded by title and abstract
627	Diagnosis of overweight or obese malnutrition spells DOOM for hip fracture patients: A prospective audit.	2021	Bell, Jack J. ; Pulle, Ranjeev C. ; Lee, Hui Bing ; Ferrier, Rebecca ; Crouch, Alisa ; Whitehouse, Sarah L.	Clinical Nutrition	Excluded	Duplicate article
628	Diagnostic imaging modalities in head and neck disease.	2014	Dammann, Florian ; Bootz, Friedrich ; Cohnen, Mathias ; Hassfeld, Stefan ; Tatagiba, Marcos ; Kösling, Sabrina	Deutsches Arzteblatt international	Excluded	Excluded by title and abstract
629	Differences in metalloproteinases and their tissue inhibitors in the cerebrospinal fluid are associated with delirium.	2024	Aksnes, Mari ; Schibstad, Mari Haavig ; Chaudhry, Farrukh Abbas ; Neerland, Bjørn Erik ; Caplan, Gideon ; Saltvedt, Ingvild ; Eldholm, Rannveig S ; Myrstad, Marius ; Edwin, Trine Holt ; Persson, Karin ; Idland, Ane-Victoria ; Pollmann, Christian Thomas ; Olsen, Roy Bjørkholt ; Wyller, Torgeir Bruun ; Zetterberg, Henrik ; Cunningham, Emma ; Watne, Leiv Otto	Communications medicine	Excluded	Excluded by title and abstract
630	Different C-reactive protein kinetics in post-operative hip-fractured geriatric patients with and without complications.	2004	Beloosesky, Yichayaou ; Grinblat, Joseph ; Pirotsky, Anatoly ; Weiss, Avraham ; Hendel, David	Gerontology	Excluded	Excluded by title and abstract
631	Different impacts of dementia on two-year mortality after osteosynthesis and hemiarthroplasty in treating geriatric hip fractures.	2018	Lai, Yu-Cheng ; Tang, Pei-Ling ; Kuo, Tsu-Jen ; Hsu, Chien-Jen	Archives of gerontology and geriatrics	Excluded	Excluded by title and abstract
632	Different impacts of dementia on two-year mortality after osteosynthesis and hemiarthroplasty in treating geriatric hip fractures.	2018	Lai, Yu-Cheng ; Tang, Pei-Ling ; Kuo, Tsu-Jen ; Hsu, Chien-Jen	Archives of Gerontology & Geriatrics	Excluded	Duplicate article
633	Different Sedation Strategies in Older Patients Receiving Spinal Anesthesia for Hip Surgery on Postoperative Delirium: A Randomized Clinical Trial.	2023	Zhu, Shuxing ; Liu, Yaqing ; Wang, Xiuli ; Wang, Liang ; Li, Jinru ; Xue, Xiaoming ; Li, Zhao ; Liu, Jiaxin ; Liu, Xin ; Zhao, Shuang	Drug design, development and therapy	Excluded	Excluded by title and abstract
634	Differential misclassification of cognitive impairment by sex among hip fracture patients.	2022	Mutchie, Heather L ; Albrecht, Jennifer S ; Orwig, Denise L ; Huang, Yi ; Boscardin, W John ; Hochberg, Marc C ; Magaziner, Jay S ; Gruber-Baldini, Ann L	Journal of the American Geriatrics Society	Excluded	Excluded by title and abstract
635	Differential misclassification of cognitive impairment by sex among hip fracture patients.	2022	Mutchie, Heather L ; Albrecht, Jennifer S ; Orwig, Denise L ; Huang, Yi ; Boscardin, W John ; Hochberg, Marc C ; Magaziner, Jay S ; Gruber-Baldini, Ann L	Journal of the American Geriatrics Society	Excluded	Duplicate article
636	Direct hospital cost determinants following hip and knee arthroplasty.	2015	Peel, T N ; Cheng, A C ; Liew, D ; Buising, K L ; Lisik, J ; Carroll, K A ; Choong, P F M ; Dowsey, M M	Arthritis care & research	Excluded	Excluded by title and abstract
637	Direct innominate artery cannulation for selective antegrade cerebral perfusion during deep hypothermic circulatory arrest in aortic surgery.	2014	Garg, Vinay ; Tsirigotis, Dimitrios N ; Dickson, Jeff ; Dalamagas, Constantine ; Latter, David A ; Verma, Subodh ; Peterson, Mark D	The Journal of thoracic and cardiovascular surgery	Excluded	Excluded by title and abstract
638	Discharge after hip fracture surgery in relation to mobilisation timing by patient characteristics: linked secondary analysis of the UK National Hip Fracture Database.	2021	Sheehan, Katie J ; Goubar, Aicha ; Martin, Finbarr C ; Potter, Chris ; Jones, Gareth D ; Sackley, Catherine ; Ayis, Salma	BMC geriatrics	Excluded	Excluded by title and abstract
639	Discharge after hip fracture surgery in relation to mobilisation timing by patient characteristics: linked secondary analysis of the UK National Hip Fracture Database.	2021	Sheehan, Katie J. ; Goubar, Aicha ; Martin, Finbarr C. ; Potter, Chris ; Jones, Gareth D. ; Sackley, Catherine ; Ayis, Salma	BMC Geriatrics	Excluded	Duplicate article
640	Dislocation after total hip arthroplasty.	2004	Soong, Maximillian ; Rubash, Harry E ; Macaulay, William	The Journal of the American Academy of Orthopaedic Surgeons	Excluded	Excluded by title and abstract
641	Dislocation following total hip replacement.	1981	Ali Khan, M A ; Brakenbury, P H ; Reynolds, I S	The Journal of bone and joint surgery. British volume	Excluded	Excluded by title and abstract
642	Dislocation of hemiarthroplasty after hip fracture is common and the risk is increased with posterior approach: result from a national cohort of 25,678 individuals in the Swedish Hip Arthroplasty Register.	2021	Jobory, Ammar ; Ká､rrholm, Johan ; Hansson, Susanne ; åesson, Kristina ; Rogmark, Cecilia	Acta orthopaedica	Excluded	Excluded by title and abstract
643	Dislocation of hemiarthroplasty after hip fracture is common and the risk is increased with posterior approach: result from a national cohort of 25,678 individuals in the Swedish Hip Arthroplasty Register.	2021	Jobory, Ammar ; Ká､rrholm, Johan ; Hansson, Susanne ; åesson, Kristina ; Rogmark, Cecilia	Acta Orthopaedica	Excluded	Duplicate article
644	Dislocation of primary THA done through a posterolateral approach in the elderly.	2005	Sierra, Rafael J ; Raposo, Juan M ; Trousdale, Robert T ; Cabanela, Miguel E	Clinical orthopaedics and related research	Excluded	Excluded by title and abstract
645	Distinct Cognitive Trajectories in the First Year After Hip Fracture.	2017	Beishuizen, Sara J E ; van Munster, Barbara C ; de Jonghe, Annemarieke ; Abu-Hanna, Ameen ; Buurman, Bianca M ; de Rooij, Sophia E	Journal of the American Geriatrics Society	Excluded	Excluded by title and abstract
646	Do we really need a surgery for hip fractures in elderly patients? Mortality rate and influencing factors.	2019	Hwang, Kyu-Tae ; Moon, Jun-Ki ; Kim, Young-Ho	Arthroplasty (London, England)	Excluded	Excluded by title and abstract
647	Doctors' willingness to refer elderly patients for elective surgery.	1997	Ryyn､nen, O P ; Myllykangas, M ; Kinnunen, J ; Takala, J	Family practice	Excluded	Excluded by title and abstract
648	Documentation of delirium in elderly patients with hip fracture.	2002	Milisen, Koen ; Foreman, Marquis D ; Wouters, Bert ; Driesen, Ronny ; Godderis, Jan ; Abraham, Ivo L ; Broos, Paul L O	Journal of gerontological nursing	Excluded	Excluded by title and abstract
649	Does carotid endarterectomy improve cognitive functioning?	2005	Bossema, Ercolie R ; Brand, Nico ; Moll, Frans L ; Ackerstaff, Rob G A ; van Doornen, Lorenz J P	Journal of vascular surgery	Excluded	Excluded by title and abstract
650	Does cognitive functioning predict chronic pain? Results from a prospective surgical cohort.	2014	Attal, Nadine ; Masselin-Dubois, Anne ; Martinez, Valéria ; Jayr, Christian ; Albi, Aline ; Fermanian, Jacques ; Bouhassira, Didier ; Baudic, Sophie	Brain : a journal of neurology	Excluded	Excluded by title and abstract
651	Does Comanagement of Patients With Hip Fracture Influence 30-Day Outcomes.	2020	Patel, Nirav K ; Ko, Clifford Y ; Meng, Xiangju ; Cohen, Mark E ; Hall, Bruce L ; Kates, Stephen	Geriatric orthopaedic surgery & rehabilitation	Excluded	Excluded by title and abstract
652	Does Coronary Angiography and Percutaneous Coronary Intervention Affect Cognitive Function?	2016	Jurga, Juliane ; Tornvall, Per ; Dey, Linda ; van der Linden, Jan ; Sarkar, Nondita ; von Euler, Mia	The American journal of cardiology	Excluded	Excluded by title and abstract
653	Does depression, apathy or cognitive impairment reduce the benefit of inpatient rehabilitation facilities for elderly hip fracture patients?	2007	Lenze EJ ; Skidmore ER ; Dew MA ; Butters MA ; Rogers JC ; Begley A ; Reynolds CF III ; Munin MC	General Hospital Psychiatry	Excluded	Excluded by title and abstract
654	Does functional recovery in elderly hip fracture patients differ between patients admitted from long-term care and the community?	2007	Beaupre, Lauren A ; Cinats, John G ; Jones, C Allyson ; Scharfenberger, Angela V ; William C Johnston, D ; Senthilselvan, Ambikaipan ; Saunders, L Duncan	The journals of gerontology. Series A, Biological sciences and medical sciences	Excluded	Excluded by title and abstract
655	Does integrity of the lesser trochanter influence the surgical outcome of intertrochanteric fracture in elderly patients?	2015	Liu, Xiaohui ; Liu, Yueju ; Pan, Shuo ; Cao, Huijian ; Yu, Dahai	BMC musculoskeletal disorders	Excluded	Excluded by title and abstract
656	Does laminar flow reduce the risk of early surgical site infection in hip fracture patients?	2019	Din, A ; Foden, P ; Mathew, Mo ; Periasamy, K	Journal of orthopaedics	Excluded	Excluded by title and abstract
657	Does laminar flow reduce the risk of early surgical site infection in hip fracture patients?	2019	Din, A ; Foden, P ; Mathew, Mo ; Periasamy, K	Journal of orthopaedics	Excluded	Duplicate article
658	Does nutritional intervention for patients with hip fractures reduce postoperative complications and improve rehabilitation?	2009	Gunnarsson A ; Lönn K ; Gunningberg L	Journal of Clinical Nursing (Wiley-Blackwell)	Excluded	Excluded by title and abstract
659	Does Parkinson Disease Increase the Risk of Perioperative Complications After Total Hip Arthroplasty? A Nationwide Database Study.	2018	Newman, Jared M ; Sodhi, Nipun ; Dalton, Sarah E ; Khlopas, Anton ; Newman, Richard P ; Higuera, Carlos A ; Mont, Michael A	The Journal of arthroplasty	Excluded	Excluded by title and abstract
660	Does Parkinson Disease Increase the Risk of Perioperative Complications After Total Hip Arthroplasty? A Nationwide Database Study.	2018	Newman, Jared M. ; Sodhi, Nipun ; Dalton, Sarah E. ; Khlopas, Anton ; Newman, Richard P. ; Higuera, Carlos A. ; Mont, Michael A.	Journal of Arthroplasty	Excluded	Duplicate article
661	Does postmenopausal estrogen use confer neuroprotection?	2009	Loucks, Tammy L ; Berga, Sarah L	Seminars in reproductive medicine	Excluded	Excluded by title and abstract
662	Does Preoperative Pneumonia Affect Complications of Geriatric Hip Fracture Surgery?	2017	Patterson, Joseph T ; Bohl, Daniel D ; Basques, Bryce A ; Arzeno, Alexander H ; Grauer, Jonathan N	American journal of orthopedics (Belle Mead, N.J.)	Excluded	Excluded by title and abstract
663	Does rehabilitation matter in patients with femoral neck fracture and cognitive impairment? A prospective study of 246 patients.	2010	Al-Ani, Amer N ; Flodin, Lena ; Söderqvist, Anita ; Ackermann, Paul ; Samnegård, Eva ; Dalén, Nils ; Sääf, Maria ; Cederholm, Tommy ; Hedström, Margareta	Archives of physical medicine and rehabilitation	Excluded	Excluded by title and abstract
664	Does rehabilitation matter in patients with femoral neck fracture and cognitive impairment? A prospective study of 246 patients.	2010	Al-Ani, Amer N ; Flodin, Lena ; Söderqvist, Anita ; Ackermann, Paul ; Samnegård, Eva ; Dalén, Nils ; Sääf, Maria ; Cederholm, Tommy ; Hedström, Margareta	Archives of Physical Medicine & Rehabilitation	Excluded	Duplicate article
665	Does sarcopenia predict change in mobility after hip fracture? a multicenter observational study with one-year follow-up.	2018	Steihaug, Ole Martin ; Gjesdal, Clara Gram ; Bogen, Bård ; Kristoffersen, Målfrid Holen ; Lien, Gunhild ; Hufthammer, Karl Ove ; Ranhoff, Anette Hylen	BMC geriatrics	Excluded	Excluded by title and abstract
666	Does surgical approach influence mid- to long-term patient-reported outcomes after primary total hip replacement? A comparison of the 3 main surgical approaches.	2020	Galmiche, Romain ; Poitras, Stéphane ; Dobransky, Johanna ; Kim, Paul R ; Feibel, Robert J ; Gofton, Wade ; Abdelbary, Hesham ; Beaulé, Paul E	Canadian journal of surgery. Journal canadien de chirurgie	Excluded	Excluded by title and abstract
667	Does surgical approach influence mid- to long-term patient-reported outcomes after primary total hip replacement? A comparison of the 3 main surgical approaches.	2020	Galmiche, Romain ; Poitras, Stéphane ; Dobransky, Johanna ; Kim, Paul R ; Feibel, Robert J ; Gofton, Wade ; Abdelbary, Hesham ; Beaulé, Paul E	Canadian Journal of Surgery	Excluded	Duplicate article
668	Does the SORG Orthopaedic Research Group Hip Fracture Delirium Algorithm Perform Well on an Independent Intercontinental Cohort of Patients With Hip Fractures Who Are 60 Years or Older?	2022	Oosterhoff, Jacobien H F ; Oberai, Tarandeep ; Karhade, Aditya V ; Doornberg, Job N ; Kerkhoffs, Gino M M J ; Jaarsma, Ruurd L ; Schwab, Joseph H ; Heng, Marilyn	Clinical orthopaedics and related research	Excluded	Outcome was not a risk factor
669	Does the SORG Orthopaedic Research Group Hip Fracture Delirium Algorithm Perform Well on an Independent Intercontinental Cohort of Patients With Hip Fractures Who Are 60 Years or Older?	2022	Oosterhoff, Jacobien H. F. ; Oberai, Tarandeep ; Karhade, Aditya V. ; Doornberg, Job N. ; Kerkhoffs, Gino M.M.J. ; Jaarsma, Ruurd L. ; Schwab, Joseph H. ; Heng, Marilyn	Clinical Orthopaedics & Related Researchﾂｮ	Excluded	Duplicate article
670	Does Transcatheter Aortic Valve Implantation for Aortic Stenosis Impact on Cognitive Function?	2020	Gu, Sophie ; Coakley, Daniel ; Chan, Danny ; Beska, Benjamin ; Singh, Fateh ; Edwards, Richard ; Kunadian, Vijay	Cardiology in review	Excluded	Excluded by title and abstract
671	Doha agreement meeting on terminology and definitions in groin pain in athletes.	2015	Weir, Adam ; Brukner, Peter ; Delahunt, Eamonn ; Ekstrand, Jan ; Griffin, Damian ; Khan, Karim M ; Lovell, Greg ; Meyers, William C ; Muschaweck, Ulrike ; Orchard, John ; Paajanen, Hannu ; Philippon, Marc ; Reboul, Gilles ; Robinson, Philip ; Schache, Anthony G ; Schilders, Ernest ; Serner, Andreas ; Silvers, Holly ; Thorborg, Kristian ; Tyler, Timothy ; Verrall, Geoffrey ; de Vos, Robert-Jan ; V…	British journal of sports medicine	Excluded	Excluded by title and abstract
672	Dose-dependent effects of intravenous methoxamine infusion during hip-joint replacement surgery on postoperative cognitive dysfunction and blood TNF-a level in elderly patients: a randomized controlled trial.	2017	Shenghui Sun ; Defeng Sun ; Lin Yang ; Jun Han ; Ruochuan Liu ; Lijie Wang	BMC Anesthesiology	Excluded	Excluded by title and abstract
673	Dose-dependent effects of intravenous methoxamine infusion during hip-joint replacement surgery on postoperative cognitive dysfunction and blood TNF-ﾎｱ level in elderly patients: a randomized controlled trial.	2017	Sun, Shenghui ; Sun, Defeng ; Yang, Lin ; Han, Jun ; Liu, Ruochuan ; Wang, Lijie	BMC anesthesiology	Excluded	Excluded by title and abstract
674	Drug-based pain management for people with dementia after hip or pelvic fractures: a systematic review.	2017	Moschinski, Kai ; Kuske, Silke ; Andrich, Silke ; Stephan, Astrid ; Gnass, Irmela ; Sirsch, Erika ; Icks, Andrea	BMC Geriatrics	Excluded	Excluded by title and abstract
675	Dual mobility system. The French solution in elderly patients with intracapsular hip fracture and high risk of dislocation.	2020	Godoy-Monzon, D ; Garcia-Mansilla, A ; Buljubasich, M ; Cid-Casteulani, A ; Valentini, R	Revista espanola de cirugia ortopedica y traumatologia (English ed.)	Excluded	Excluded by title and abstract
676	Duration of postoperative delirium is an independent predictor of 6-month mortality in older adults after hip fracture.	2014	Bellelli, Giuseppe ; Mazzola, Paolo ; Morandi, Alessandro ; Bruni, Adriana ; Carnevali, Lucio ; Corsi, Maurizio ; Zatti, Giovanni ; Zambon, Antonella ; Corrao, Giovanni ; Olofsson, Birgitta ; Gustafson, Yngve ; Annoni, Giorgio	Journal of the American Geriatrics Society	Excluded	Excluded by title and abstract
677	Duration of Postoperative Delirium Is an Independent Predictor of 6-Month Mortality in Older Adults After Hip Fracture.	2014	Bellelli, Giuseppe ; Mazzola, Paolo ; Morandi, Alessandro ; Bruni, Adriana ; Carnevali, Lucio ; Corsi, Maurizio ; Zatti, Giovanni ; Zambon, Antonella ; Corrao, Giovanni ; Olofsson, Birgitta ; Gustafson, Yngve ; Annoni, Giorgio	Journal of the American Geriatrics Society	Excluded	Duplicate article
678	Dynamics of cerebral oxygenation during rapid ventricular pacing and its impact on outcome in transfemoral transcatheter aortic valve implantation.	2021	Seppelt, Philipp C ; Mas-Peiro, Silvia ; De Rosa, Roberta ; Murray, Isabell M ; Arsalan, Mani ; Holzer, Lars ; Lotz, Gösta ; Meybohm, Patrick ; Zacharowski, Kai ; Walther, Thomas ; Zeiher, Andreas M ; Fichtlscherer, Stephan ; Vasa-Nicotera, Mariuca	Catheterization and cardiovascular interventions : official journal of the Society for Cardiac Angiography & Interventions	Excluded	Excluded by title and abstract
679	Early and late mortality in elderly patients after hip fracture: a cohort study using administrative health databases in the Lazio region, Italy.	2011	Castronuovo, Esmeralda ; Pezzotti, Patrizio ; Franzo, Antonella ; Di Lallo, Domenico ; Guasticchi, Gabriella	BMC geriatrics	Excluded	Excluded by title and abstract
680	Early and late mortality in elderly patients after hip fracture: a cohort study using administrative health databases in the Lazio region, Italy.	2011	Castronuovo, Esmeralda ; Pezzotti, Patrizio ; Franzo, Antonella ; Di Lallo, Domenico ; Guasticchi, Gabriella	BMC Geriatrics	Excluded	Duplicate article
681	Early assessment of delirium in elderly patients after hip surgery.	2011	Lee, Hyo Jin ; Hwang, Deuk Soo ; Wang, Seong Keun ; Chee, Ik Seung ; Baeg, Sengmi ; Kim, Jeong Lan	Psychiatry investigation	Excluded	No appropriate data
682	Early Buried Bumper Syndrome Treated by Bedside Replacement	2020	Kadah, Anas ; Khoury, Tawfik ; Sbeit, Wisam	The Israel Medical Association journal : IMAJ	Excluded	Excluded by title and abstract
683	Early Detection of Pneumonia with the Help of Dementia in Geriatric Hip Fracture Patients.	2022	Tang, Miao-Tian ; Li, Shang ; Liu, Xiao ; Huang, Xiang ; Zhang, Dian-Ying ; Lei, Ming-Xing	Orthopaedic surgery	Excluded	Excluded by title and abstract
684	Early diagnosis of iliofemoral venous thrombosis by Doppler examination.	1988	Hill, S L ; Martin, D ; McDannald, E R, Jr ; Donato, A T	American journal of surgery	Excluded	Excluded by title and abstract
685	Early mobility after fragility hip fracture: a mixed methods embedded case study.	2021	Haslam-Larmer, Lynn ; Donnelly, Catherine ; Auais, Mohammad ; Woo, Kevin ; DePaul, Vincent	BMC geriatrics	Excluded	Excluded by title and abstract
686	Early mortality after hip fracture: what matters?	2015	Dubljanin Raspopovic, Emilija ; Markovic Denic, Ljiljana ; Marinkovic, Jelena ; Radinovic, Kristina ; Ilić, Nela ; Tomanović, Vujadinović, Sanja ; Kadija, Marko	Psychogeriatrics : the official journal of the Japanese Psychogeriatric Society	Excluded	Excluded by title and abstract
687	Early mortality after hip fracture: what matters?	2015	Dubljanin Raspopovic, Emilija ; Markovic Denic, Ljiljana ; Marinkovic, Jelena ; Radinovic, Kristina ; Ilić, Nela ; Tomanović, Vujadinović, Sanja ; Kadija, Marko	Psychogeriatrics	Excluded	Duplicate article
688	Early postoperative delirium after hemiarthroplasty in elderly patients aged over 70 years with displaced femoral neck fracture.	2017	Choi, Yi-Hwa ; Kim, Dae-Hwan ; Kim, Tae-Young ; Lim, Tae-Wan ; Kim, Seok-Woo ; Yoo, Je-Hyun	Clinical interventions in aging	Excluded	Comparison not based on delirium
689	Early post-surgical cognitive dysfunction is a risk factor for mortality among hip fracture hospitalized older persons.	2017	Ruggiero, C ; Bonamassa, L ; Pelini, L ; Prioletta, I ; Cianferotti, L ; Metozzi, A ; Benvenuti, E ; Brandi, G ; Guazzini, A ; Santoro, G C ; Mecocci, P ; Black, D ; Brandi, M L	Osteoporosis international : a journal established as result of cooperation between the European Foundation for Osteoporosis and the National Osteoporosis Foundation of the USA	Excluded	Excluded by title and abstract
690	Early post-surgical cognitive dysfunction is a risk factor for mortality among hip fracture hospitalized older persons.	2017	Ruggiero, C. ; Pelini, L. ; Prioletta, I. ; Mecocci, P. ; Bonamassa, L. ; Cianferotti, L. ; Metozzi, A. ; Brandi, M. ; Benvenuti, E. ; Brandi, G. ; Guazzini, A. ; Santoro, G. ; Black, D.	Osteoporosis International	Excluded	Duplicate article
691	Early Predictors for Discharge to Geriatric Rehabilitation after Hip Fracture Treatment of Older Patients.	2021	van Dartel, Dieuwke ; Vermeer, Marloes ; Folbert, Ellis C ; Arends, Arend J ; Vollenbroek-Hutten, Miriam M R ; Hegeman, Johannes H ; Dutch Hip Fracture Audit (DHFA) Group	Journal of the American Medical Directors Association	Excluded	Excluded by title and abstract
692	Early Predictors for Discharge to Geriatric Rehabilitation after Hip Fracture Treatment of Older Patients.	2021	van Dartel, Dieuwke ; Vermeer, Marloes ; Folbert, Ellis C. ; Arends, Arend J. ; Vollenbroek-Hutten, Miriam M.R. ; Hegeman, Johannes H.	Journal of the American Medical Directors Association	Excluded	Duplicate article
693	Early symptoms in the prodromal phase of delirium: a prospective cohort study in elderly patients undergoing hip surgery.	2007	de Jonghe, Jos F M ; Kalisvaart, Kees J ; Dijkstra, Marty ; van Dis, Huib ; Vreeswijk, Ralph ; Kat, Martin G ; Eikelenboom, Piet ; van der Ploeg, Tjeerd ; van Gool, Willem A	The American journal of geriatric psychiatry : official journal of the American Association for Geriatric Psychiatry	Excluded	Excluded by title and abstract
694	Early-onset dementia and risk of hip fracture and major osteoporotic fractures.	2024	Matsumoto, Shoya ; Hosoi, Tatsuya ; Yakabe, Mitsutaka ; Fujimori, Kenji ; Tamaki, Junko ; Nakatoh, Shinichi ; Ishii, Shigeyuki ; Okimoto, Nobukazu ; Akishita, Masahiro ; Iki, Masayuki ; Ogawa, Sumito	Alzheimer's & dementia : the journal of the Alzheimer's Association	Excluded	Excluded by title and abstract
695	Editorial Commentary: Patient-Related Outcome Measures, Minimal Clinically Important Differences, and Substantial Clinical Benefits for Adolescent Hip Arthroscopy: Making Progress With Outcome Measures or Unquestionably Spinning out of Control?	2017	Larson, Christopher M	Arthroscopy : the journal of arthroscopic & related surgery : official publication of the Arthroscopy Association of North America and the International Arthroscopy Association	Excluded	Excluded by title and abstract
696	Educational e-Learning Tool to Improve Fascia Iliac Block Uptake for Neck of Femur Fracture Patients: A Multi-Disciplinary Approach.	2020	Shah, Sachi ; Patel, Arpit ; Choudhry, Baseem ; Thilagarajah, Michael	Journal of multidisciplinary healthcare	Excluded	Excluded by title and abstract
697	Effect of admission fascia iliaca compartment blocks on post-operative abbreviated mental test scores in elderly fractured neck of femur patients: a retrospective cohort study.	2017	Odor, Peter M ; Chis Ster, Irina ; Wilkinson, Iain ; Sage, Frederic	BMC anesthesiology	Excluded	Excluded by title and abstract
698	Effect of anesthetic method on incidence of delirium after total hip replacement arthroplasty in South Korea: a population-based study using National Health Insurance claims data.	2020	Choi, Eun-Ji ; Choi, Yoon Ji ; Lee, Sang Won ; Choi, Yun-Mi ; Ri, Hyun-Su ; Park, Ju Yeon ; Park, Soon Ji ; Son, Jung-Min ; Lee, Yoon Sook	Korean journal of anesthesiology	Excluded	Comparison not based on delirium
699	Effect of bilateral oophorectomy on women's long-term health.	2009	Parker, William H ; Jacoby, Vanessa ; Shoupe, Donna ; Rocca, Walter	Women's health (London, England)	Excluded	Excluded by title and abstract
700	Effect of Cerebral Embolic Protection Devices on CNS Infarction in Surgical Aortic Valve Replacement: A Randomized Clinical Trial.	2017	Mack, Michael J ; Acker, Michael A ; Gelijns, Annetine C ; Overbey, Jessica R ; Parides, Michael K ; Browndyke, Jeffrey N ; Groh, Mark A ; Moskowitz, Alan J ; Jeffries, Neal O ; Ailawadi, Gorav ; Thourani, Vinod H ; Moquete, Ellen G ; Iribarne, Alexander ; Voisine, Pierre ; Perrault, Louis P ; Bowdish, Michael E ; Bilello, Michel ; Davatzikos, Christos ; Mangusan, Ralph F ; Winkle, Rachelle A ; S…	JAMA	Excluded	Excluded by title and abstract
701	Effect of Cerebral Embolic Protection Devices on CNS Infarction in Surgical Aortic Valve Replacement: A Randomized Clinical Trial.	2017	Mack, Michael J. ; Acker, Michael A. ; Gelijns, Annetine C. ; Overbey, Jessica R. ; Parides, Michael K. ; Browndyke, Jeffrey N. ; Groh, Mark A. ; Moskowitz, Alan J. ; Jeffries, Neal O. ; Ailawadi, Gorav ; Thourani, Vinod H. ; Moquete, Ellen G. ; Iribarne, Alexander ; Voisine, Pierre ; Perrault, Louis P. ; Bowdish, Michael E. ; Bilello, Michel ; Davatzikos, Christos ; Mangusan, Ralph F. ; Winkle, …	JAMA: Journal of the American Medical Association	Excluded	Duplicate article
702	Effect of cognitive impairment on basic activities of daily living in hip fracture patients: a 1-year follow-up.	2007	Hﾃ､kkinen A ; Heinonen M ; Kautiainen H ; Huusko T ; Sulkava R ; Karppi P	Aging Clinical & Experimental Research	Excluded	Excluded by title and abstract
703	Effect of dementia on all-cause mortality in hip fracture surgery: a retrospective study on a nationwide Korean cohort.	2023	Jeong, Sung Hoon ; Lee, Hyeon Ji ; Kim, Seung Hoon ; Park, Eun-Cheol ; Jang, Suk-Yong	BMJ open	Excluded	Excluded by title and abstract
704	Effect of Dementia on Outcomes After Surgically Treated Hip Fracture in Older Adults.	2021	Jorissen, Robert N ; Inacio, Maria C ; Cations, Monica ; Lang, Catherine ; Caughey, Gillian E ; Crotty, Maria	The Journal of arthroplasty	Excluded	Excluded by title and abstract
705	Effect of Dementia on Outcomes After Surgically Treated Hip Fracture in Older Adults.	2021	Jorissen, Robert N. ; Inacio, Maria C. ; Cations, Monica ; Lang, Catherine ; Caughey, Gillian E. ; Crotty, Maria	Journal of Arthroplasty	Excluded	Duplicate article
706	Effect of Dementia on Postoperative Mortality in Elderly Patients with Hip Fracture.	2021	Ha, Yong-Chan ; Cha, Yonghan ; Yoo, Jun-Il ; Lee, Jiyoon ; Lee, Young-Kyun ; Koo, Kyung-Hoi	Journal of Korean medical science	Excluded	Excluded by title and abstract
707	Effect of Depth of Sedation in Older Patients Undergoing Hip Fracture Repair on Postoperative Delirium: The STRIDE Randomized Clinical Trial.	2018	Sieber, Frederick E ; Neufeld, Karin J ; Gottschalk, Allan ; Bigelow, George E ; Oh, Esther S ; Rosenberg, Paul B ; Mears, Simon C ; Stewart, Kerry J ; Ouanes, Jean-Pierre P ; Jaberi, Mahmood ; Hasenboehler, Erik A ; Li, Tianjing ; Wang, Nae-Yuh	JAMA surgery	Excluded	Comparison not based on delirium
708	Effect of Depth of Sedation in Older Patients Undergoing Hip Fracture Repair on Postoperative Delirium: The STRIDE Randomized Clinical Trial.	2018	Sieber, Frederick E. ; Neufeld, Karin J. ; Gottschalk, Allan ; Bigelow, George E. ; Oh, Esther S. ; Rosenberg, Paul B. ; Mears, Simon C. ; Stewart, Kerry J. ; Ouanes, Jean-Pierre P. ; Jaberi, Mahmood ; Hasenboehler, Erik A. ; Li, Tianjing ; Wang, Nae-Yuh	JAMA Surgery	Excluded	Duplicate article
709	Effect of dexmedetomidine on postoperative delirium in elderly patients undergoing hip fracture surgery.	2018	Xie, Shuyang ; Xie, Min	Pakistan journal of pharmaceutical sciences	Excluded	Excluded by title and abstract
710	Effect of different anesthetic modalities on postoperative delirium in elderly hip fractures: A meta-analysis.	2024	Fan, Guangya ; Zhong, Musen ; Su, Wenshuo ; An, Zhongcheng ; Zhu, Yuchen ; Chen, Chen ; Dong, Liqiang ; Wu, Lianguo ; Zhang, Xiaoping	Medicine	Excluded	Excluded by title and abstract
711	Effect of Enhanced Recovery After Surgery on the Prognosis of Patients With Hip Fractures: A Systematic Review and Meta-Analysis.	2023	Zhu, Ruiqi ; Yang, Fengqiao ; Li, Caiying ; Zhu, Hongxia ; Lin, Lu ; Zhao, Xin	Journal of trauma nursing : the official journal of the Society of Trauma Nurses	Excluded	Excluded by title and abstract
712	Effect of Enhanced Recovery After Surgery on the Prognosis of Patients With Hip Fractures: A Systematic Review and Meta-Analysis.	2023	Zhu, Ruiqi ; Yang, Fengqiao ; Li, Caiying ; Zhu, Hongxia ; Lin, Lu ; Zhao, Xin	Journal of Trauma Nursing	Excluded	Duplicate article
713	Effect of frailty on quality of life in elderly patients after hip fracture: a longitudinal study.	2019	van de Ree, Cornelis L P ; Landers, Maud J F ; Kruithof, Nena ; de Munter, Leonie ; Slaets, Joris P J ; Gosens, Taco ; de Jongh, Mariska A C	BMJ open	Excluded	Excluded by title and abstract
714	Effect of General Versus Spinal Anesthesia on Postoperative Delirium and Early Cognitive Dysfunction in Elderly Patients.	2020	Ehsani, Roghayeh ; Djalali Motlagh, Soudabeh ; Zaman, Behrooz ; Sehat Kashani, Saloumeh ; Ghodraty, Mohammad Reza	Anesthesiology and pain medicine	Excluded	Excluded by title and abstract
715	Effect of hip fracture surgery within 24 hours on short-term mobility.	2019	Ogawa, Takahisa ; Aoki, Takuya ; Shirasawa, Shinichi	Journal of orthopaedic science : official journal of the Japanese Orthopaedic Association	Excluded	Excluded by title and abstract
716	Effect of hip fracture surgery within 24 hours on short-term mobility.	2019	Ogawa, Takahisa ; Aoki, Takuya ; Shirasawa, Shinichi	Journal of Orthopaedic Science	Excluded	Duplicate article
717	Effect of institution volume on mortality and outcomes in osteoporotic hip fracture care.	2022	Shabani, Farzad ; Tsinaslanidis, Georgios ; Thimmaiah, Ravindra ; Khattak, Mohammad ; Shenoy, Pritom ; Offorha, Bright ; Onafowokan, Oluwatobi O ; Uzoigwe, Chika Edward ; Oragui, Emeka ; Smith, Robert P ; Middleton, Rory G ; Johnson, Nicholas Alan	Osteoporosis international : a journal established as result of cooperation between the European Foundation for Osteoporosis and the National Osteoporosis Foundation of the USA	Excluded	Excluded by title and abstract
718	Effect of institution volume on mortality and outcomes in osteoporotic hip fracture care.	2022	Shabani, Farzad ; Tsinaslanidis, Georgios ; Thimmaiah, Ravindra ; Khattak, Mohammad ; Shenoy, Pritom ; Offorha, Bright ; Onafowokan, Oluwatobi O. ; Uzoigwe, Chika Edward ; Oragui, Emeka ; Smith, Robert P. ; Middleton, Rory G. ; Johnson, Nicholas Alan	Osteoporosis International	Excluded	Duplicate article
719	Effect of Intraoperative Intravenous Lidocaine on Postoperative Delirium in Elderly Patients with Hip Fracture: A Prospective Randomized Controlled Trial.	2023	Li, Xiaofen ; Wu, Jimin ; Lan, Haiyan ; Shan, Weifeng ; Xu, Qiaomin ; Dong, Xiaoli ; Duan, Gongchen	Drug design, development and therapy	Excluded	Excluded by title and abstract
720	Effect of intravenous infusion of dobutamine hydrochloride on the development of early postoperative cognitive dysfunction in elderly patients via inhibiting the release of tumor necrosis factor-ﾎｱ.	2014	Sun, Defeng ; Yang, Lin ; Wu, Yue ; Liu, Ruochuan ; Han, Jun ; Wang, Lijie	European journal of pharmacology	Excluded	Excluded by title and abstract
721	Effect of moderate hypothermic circulatory arrest on neurological outcomes in elderly patients undergoing replacement of the thoracic aorta.	2020	Salem, Mohamed ; Friedrich, Christine ; Thiem, Alexander ; Salem, Mostafa Ahmed ; Puehler, Thomas ; Rusch, Rene ; Berndt, Rouven ; Cremer, Jochen ; Haneya, Assad	The Egyptian heart journal : (EHJ) : official bulletin of the Egyptian Society of Cardiology	Excluded	Excluded by title and abstract
722	Effect of music on clinical outcome after hip fracture operations (MCHOPIN): study protocol of a multicentre randomised controlled trial.	2021	Fu, Victor X ; Jeekel, Johannes ; Van Lieshout, Esther M M ; Van der Velde, Detlef ; Slegers, Leonie J P ; Haverlag, Robert ; Haumann, Johan ; Poley, Marten J ; Verhofstad, Michael H J ; MCHOPIN collaborators	BMJ open	Excluded	Excluded by title and abstract
723	Effect of operative time in outcomes following surgical fixation of hip fractures: a multivariable regression analysis of 35,710 patients.	2024	Ibaseta, Alvaro ; Emara, Ahmed ; Rullán, Pedro J ; Santana, Daniel C ; Ng, Mitchell K ; Grits, Daniel ; Krebs, Viktor E ; Molloy, Robert M ; Piuzzi, Nicolas S	Hip international : the journal of clinical and experimental research on hip pathology and therapy	Excluded	Excluded by title and abstract
724	Effect of operative time in outcomes following surgical fixation of hip fractures: a multivariable regression analysis of 35,710 patients.	2024	Ibaseta, Alvaro ; Emara, Ahmed ; Rullán, Pedro J ; Santana, Daniel C ; Ng, Mitchell K ; Grits, Daniel ; Krebs, Viktor E ; Molloy, Robert M ; Piuzzi, Nicolas S	Hip International	Excluded	Duplicate article
725	Effect of pharmacist-led intervention protocol on preventing postoperative delirium after elective cardiovascular surgery.	2023	Asai, Yuki ; Yanagawa, Tatsuki ; Takahashi, Masaaki	PloS one	Excluded	Excluded by title and abstract
726	Effect of postoperative delirium on outcome after hip fracture.	2004	Edelstein, David M ; Aharonoff, Gina B ; Karp, Adam ; Capla, Edward L ; Zuckerman, Joseph D ; Koval, Kenneth J	Clinical orthopaedics and related research	Excluded	Excluded by title and abstract
727	Effect of postoperative delirium on outcome after hip fracture.	2004	Edelstein, David M ; Aharonoff, Gina B ; Karp, Adam ; Capla, Edward L ; Zuckerman, Joseph D ; Koval, Kenneth J	Clinical Orthopaedics & Related Researchﾂｮ	Excluded	Duplicate article
728	Effect of Preexisting Cognitive Impairment on In-Patient Treatment and Discharge Management among Elderly Patients with Hip Fractures.	2015	Bliemel, Christopher ; Lechler, Philipp ; Oberkircher, Ludwig ; Colcuc, Christian ; Balzer-Geldsetzer, Monika ; Dodel, Richard ; Ruchholtz, Steffen ; Buecking, Benjamin	Dementia and geriatric cognitive disorders	Excluded	Excluded by title and abstract
729	Effect of Preexisting Cognitive Impairment on In-Patient Treatment and Discharge Management among Elderly Patients with Hip Fractures.	2015	Bliemel, Christopher ; Lechler, Philipp ; Oberkircher, Ludwig ; Colcuc, Christian ; Balzer-Geldsetzer, Monika ; Dodel, Richard ; Ruchholtz, Steffen ; Buecking, Benjamin	Dementia and geriatric cognitive disorders	Excluded	Duplicate article
730	Effect of preoperative hospitalisation period on postoperative cognitive dysfunction in patients undergoing hip surgery under regional anaesthesia.	2021	Ozalp Horsanali, Burcu ; Ozkalkanli, Murat Y ; Tekgul, Zeki T ; Yilmaz, Fulya	International journal of clinical practice	Excluded	No diagnostic criteria for delirium
731	Effect of preoperative hospitalisation period on postoperative cognitive dysfunction in patients undergoing hip surgery under regional anaesthesia.	2021	Horsanali, Burcu Ozalp ; Ozkalkanli, Murat Y. ; Tekgul, Zeki T. ; Yilmaz, Fulya ; Ozalp Horsanali, Burcu	International Journal of Clinical Practice	Excluded	Duplicate article
732	Effect of preoperative long-term opioid therapy on patient outcomes after total knee arthroplasty: an analysis of multicentre population-based administrative data.	2021	Goplen, C Michael ; Kang, Sung Hyun ; Randell, Jason R ; Jones, C Allyson ; Voaklander, Donald C ; Churchill, Thomas A ; Beaupre, Lauren A	Canadian journal of surgery. Journal canadien de chirurgie	Excluded	Excluded by title and abstract
733	Effect of preoperative long-term opioid therapy on patient outcomes after total knee arthroplasty: an analysis of multicentre population-based administrative data.	2021	Goplen, C. Michael ; Sung Hyun Kang ; Randell, Jason R. ; Jones, C. Allyson ; Voaklander, Donald C. ; Churchill, Thomas A. ; Beaupre, Lauren A. ; Kang, Sung Hyun	Canadian Journal of Surgery	Excluded	Duplicate article
734	Effect of preoperative sleep disorders on delirium in proximal femoral surgery patients aged 60 or older.	2023	Han, Fuyi ; Liu, Xiaojie ; Huang, Hui ; Chu, Haichen ; Feng, Wei	BMC anesthesiology	Excluded	Wrong study design
735	Effect of preoperative sleep disorders on delirium in proximal femoral surgery patients aged 60 or older.	2023	Han, Fuyi ; Liu, Xiaojie ; Huang, Hui ; Chu, Haichen ; Feng, Wei	BMC Anesthesiology	Excluded	Duplicate article
736	Effect of regional versus general anaesthesia on postoperative delirium in elderly patients undergoing surgery for hip fracture: a systematic review.	2018	Patel, Vanisha ; Champaneria, Rita ; Dretzke, Janine ; Yeung, Joyce	BMJ open	Excluded	Excluded by title and abstract
737	Effect of Regional vs General Anesthesia on Incidence of Postoperative Delirium in Older Patients Undergoing Hip Fracture Surgery: The RAGA Randomized Trial.	2022	Li, Ting ; Li, Jun ; Yuan, Liyong ; Wu, Jinze ; Jiang, Chenchen ; Daniels, Jane ; Mehta, Rajnikant Laxmishanker ; Wang, Mingcang ; Yeung, Joyce ; Jackson, Thomas ; Melody, Teresa ; Jin, Shengwei ; Yao, Yinguang ; Wu, Jimin ; Chen, Junping ; Smith, Fang Gao ; Lian, Qingquan ; RAGA Study Investigators	JAMA	Excluded	Comparison not based on delirium
738	Effect of Regional vs General Anesthesia on Incidence of Postoperative Delirium in Older Patients Undergoing Hip Fracture Surgery: The RAGA Randomized Trial.	2022	Li, Ting ; Li, Jun ; Yuan, Liyong ; Wu, Jinze ; Jiang, Chenchen ; Daniels, Jane ; Mehta, Rajnikant Laxmishanker ; Wang, Mingcang ; Yeung, Joyce ; Jackson, Thomas ; Melody, Teresa ; Jin, Shengwei ; Yao, Yinguang ; Wu, Jimin ; Chen, Junping ; Smith, Fang Gao ; Lian, Qingquan ; RAGA Study Investigators	JAMA: Journal of the American Medical Association	Excluded	Duplicate article
739	Effect of remimazolam on the incidence of delirium after transcatheter aortic valve implantation under general anesthesia: a retrospective exploratory study.	2023	Kaneko, Shohei ; Morimoto, Takayuki ; Ichinomiya, Taiga ; Murata, Hiroaki ; Yoshitomi, Osamu ; Hara, Tetsuya	Journal of anesthesia	Excluded	Excluded by title and abstract
740	Effect of Shenmai injection on cognitive function after cardiopulmonary bypass in cardiac surgical patients: a randomized controlled trial.	2018	Chen, Lei ; Wang, Liangrong ; Zhuo, Qian ; Zhang, Qiong ; Chen, Feifei ; Li, Liling ; Lin, Lina	BMC anesthesiology	Excluded	Excluded by title and abstract
741	Effect of the overlap syndrome of depressive symptoms and delirium on outcomes in elderly adults with hip fracture: a prospective cohort study.	2014	Radinovic, Kristina S ; Markovic-Denic, Ljiljana ; Dubljanin-Raspopovic, Emilija ; Marinkovic, Jelena ; Jovanovic, Lepa B ; Bumbasirevic, Vesna	Journal of the American Geriatrics Society	Excluded	Excluded by title and abstract
742	Effect of the Overlap Syndrome of Depressive Symptoms and Delirium on Outcomes in Elderly Adults with Hip Fracture: A Prospective Cohort Study.	2014	Radinovic, Kristina S. ; Markovic-Denic, Ljiljana ; Dubljanin-Raspopovic, Emilija ; Marinkovic, Jelena ; Jovanovic, Lepa B. ; Bumbasirevic, Vesna	Journal of the American Geriatrics Society	Excluded	Duplicate article
743	Effect of tourniquet technique on postoperative delirium in elderly patients with total knee arthroplasty: a randomized single-blind controlled trial.	2022	Ran, Wei ; Li, Shuzhen ; Yuan, Ruixue ; Luo, Huan ; Li, Ping ; Gao, Jin	BMC Anesthesiology	Excluded	Excluded by title and abstract
744	Effect of transcutaneous auricular vagus nerve stimulation on delayed neurocognitive recovery in elderly patients.	2022	Zhou, Qi ; Yu, Lili ; Yin, Chunping ; Zhang, Qi ; Wang, Xupeng ; Kang, Kai ; Shao, Decheng ; Wang, Qiujun	Aging Clinical & Experimental Research	Excluded	Excluded by title and abstract
745	Effect of transverse thoracic muscle plane block on postoperative cognitive dysfunction after open cardiac surgery: A randomized clinical trial.	2023	Chen, Shibiao ; Zhang, Hua ; Zhang, Yang	Journal of cellular and molecular medicine	Excluded	Excluded by title and abstract
746	Effect of Ulinastatin Combined With Dexmedetomidine on Postoperative Cognitive Dysfunction in Patients Who Underwent Cardiac Surgery.	2019	Zhou, Meiyan ; Lyu, Yi ; Zhu, Yangzi ; Jiang, Teng ; Wu, Congyou ; Yang, Jianping ; Wang, Liwei	Frontiers in neurology	Excluded	Excluded by title and abstract
747	Effect of ultrasound-guided lumbar plexus block on emergence agitation in children undergoing hip surgery: study protocol for a randomized controlled trial.	2019	Zhang, Hui ; Fan, Qing ; Zhang, Junfeng ; Wu, Bin ; Wang, Xiaofeng ; Zhang, Yu ; Wang, Aizhong	Trials	Excluded	Excluded by title and abstract
748	Effect of ultrasound-guided lumbar plexus block on emergence agitation in children undergoing hip surgery: study protocol for a randomized controlled trial.	2019	Zhang, Hui ; Fan, Qing ; Zhang, Junfeng ; Wu, Bin ; Wang, Xiaofeng ; Zhang, Yu ; Wang, Aizhong	Trials	Excluded	Duplicate article
749	Effectiveness and Safety of Ultrasound Guided Lower Extremity Nerve Blockade in Infragenicular Bypass Grafting for High Risk Patients With Chronic Limb Threatening Ischaemia.	2019	Kikuchi, Shinsuke ; Yamaguchi, Takuya ; Miyake, Keisuke ; Uchida, Daiki ; Koya, Atsuhiro ; Iida, Takafumi ; Kurosawa, Atsushi ; Sasakawa, Tomoki ; Kunisawa, Takayuki ; Azuma, Nobuyoshi	European journal of vascular and endovascular surgery : the official journal of the European Society for Vascular Surgery	Excluded	Excluded by title and abstract
750	Effectiveness of Comanagement Model: Geriatric Medicine and Vascular Surgery.	2022	Natesan, Selvaganapathi ; Li, Jennifer Yuan ; Kyaw, Kay Khine ; Soh, Zenn ; Yong, Enming ; Hong, Qiantai ; Zhang, Li ; Chong, Lester Rhan Chaen ; Tan, Glenn Wei Leong ; Chandrasekar, Sadhana ; Lo, Zhiwen Joseph	Journal of the American Medical Directors Association	Excluded	Excluded by title and abstract
751	Effectiveness of Comanagement Model: Geriatric Medicine and Vascular Surgery.	2022	Natesan, Selvaganapathi ; Li, Jennifer Yuan ; Kyaw, Kay Khine ; Soh, Zenn ; Yong, Enming ; Hong, Qiantai ; Zhang, Li ; Chong, Lester Rhan Chaen ; Tan, Glenn Wei Leong ; Chandrasekar, Sadhana ; Lo, Zhiwen Joseph	Journal of the American Medical Directors Association	Excluded	Duplicate article
752	Effectiveness of intra-operative wound infiltration with long-acting local anaesthetic.	2002	Kuan, Yew-Ming ; Smith, Steve ; Miles, Campbell ; Grigg, Michael	ANZ journal of surgery	Excluded	Excluded by title and abstract
753	Effectiveness of local anesthetic injection in geriatric patients following operative management of proximal and diaphyseal femur fracture.	2019	Fisher, Brian M ; Titus, Alexander J ; Gitajn, Ida Leah	Injury	Excluded	Excluded by title and abstract
754	Effectiveness of local anesthetic injection in geriatric patients following operative management of proximal and diaphyseal femur fracture.	2019	Fisher, Brian M. ; Titus, Alexander J. ; Gitajn, Ida Leah	Injury	Excluded	Duplicate article
755	Effectiveness of multi-component interventions on incidence of delirium in hospitalized older patients with hip fracture: a systematic review protocol.	2017	Oberai, Tarandeep ; Lizarondo, Lucylynn ; Ruurd, Jaarsma	JBI database of systematic reviews and implementation reports	Excluded	Excluded by title and abstract
756	Effectiveness of multicomponent interventions on incidence of delirium in hospitalized older patients with hip fracture: a systematic review.	2018	Oberai, Tarandeep ; Laver, Kate ; Crotty, Maria ; Killington, Maggie ; Jaarsma, Ruurd	International psychogeriatrics	Excluded	Wrong study design
757	Effectiveness of multicomponent interventions on incidence of delirium in hospitalized older patients with hip fracture: a systematic review.	2018	Oberai, Tarandeep ; Laver, Kate ; Crotty, Maria ; Killington, Maggie ; Jaarsma, Ruurd	International Psychogeriatrics	Excluded	Duplicate article
758	Effectiveness of 'rehabilitation in the home' service.	2014	Bharadwaj, Sneha ; Bruce, David	Australian health review : a publication of the Australian Hospital Association	Excluded	Excluded by title and abstract
759	Effectiveness of remimazolam in preventing postoperative delirium in elderly patients with proximal femoral fractures.	2024	Fujimoto, Daichi ; Obata, Norihiko ; Mizobuchi, Satoshi	Journal of anesthesia	Excluded	Excluded by title and abstract
760	Effects of a hospitalist model on elderly patients with hip fracture.	2005	Phy, Michael P ; Vanness, David J ; Melton, L Joseph, 3rd ; Long, Kirsten Hall ; Schleck, Cathy D ; Larson, Dirk R ; Huddleston, Paul M ; Huddleston, Jeanne M	Archives of internal medicine	Excluded	Excluded by title and abstract
761	Effects of anterior approach to quadratus lumborum block on postoperative cognitive function following hip surgery in older people: a randomized controlled clinical trial.	2023	Zhu, Manhua ; Mei, Yuliu ; Zhou, Ruifen ; Wang, Lingzhi ; Zhang, Xiaoyan	BMC geriatrics	Excluded	Excluded by title and abstract
762	Effects of Blood Hemoadsorption Therapy with HA-380 in Total Arch Replacement for Acute Type A Aortic Dissection: A Retrospective Observational Study.	2024	Wang, Juxiang ; Chen, Bin ; Xie, Junhao ; Chen, Huilong ; Li, Lihua ; Zhang, Weiqun ; Lu, Lin	Blood purification	Excluded	Excluded by title and abstract
763	Effects of bupivacaine or levobupivacaine on cerebral oxygenation during spinal anesthesia in elderly patients undergoing orthopedic surgery for hip fracture: a randomized controlled trial.	2019	Vives, Roser ; Fernandez-Galinski, Diana ; Gordo, Francisca ; Izquierdo, Alberto ; Oliva, Joan C ; Colilles, Carmen ; Pontes, Caridad	BMC anesthesiology	Excluded	Excluded by title and abstract
764	Effects of bupivacaine or levobupivacaine on cerebral oxygenation during spinal anesthesia in elderly patients undergoing orthopedic surgery for hip fracture: a randomized controlled trial.	2019	Vives, Roser ; Pontes, Caridad ; Fernandez-Galinski, Diana ; Gordo, Francisca ; Izquierdo, Alberto ; Colilles, Carmen ; Oliva, Joan C.	BMC Anesthesiology	Excluded	Duplicate article
765	Effects of cholinesterase inhibitors on postoperative outcomes of older adults with dementia undergoing hip fracture surgery.	2011	Seitz, Dallas P ; Gill, Sudeep S ; Gruneir, Andrea ; Austin, Peter C ; Anderson, Geoff ; Reimer, Cara L ; Rochon, Paula A	The American journal of geriatric psychiatry : official journal of the American Association for Geriatric Psychiatry	Excluded	Excluded by title and abstract
766	Effects of cholinesterase inhibitors on postoperative outcomes of older adults with dementia undergoing hip fracture surgery.	2011	Seitz DP ; Gill SS ; Gruneir A ; Austin PC ; Anderson G ; Reimer CL ; Rochon PA	American Journal of Geriatric Psychiatry	Excluded	Duplicate article
767	Effects of conventional nursing in the operating room combined with transcutaneous electrical acupoint stimulation on postoperative cognitive dysfunction after total knee arthroplasty in elderly patients.	2024	Wang, Xinxin ; Zhou, Jia ; Zhang, Gaojiao	Journal of orthopaedic surgery and research	Excluded	Excluded by title and abstract
768	Effects of conventional nursing in the operating room combined with transcutaneous electrical acupoint stimulation on postoperative cognitive dysfunction after total knee arthroplasty in elderly patients.	2024	Wang, Xinxin ; Zhou, Jia ; Zhang, Gaojiao	Journal of Orthopaedic Surgery & Research	Excluded	Duplicate article
769	Effects of COVID-19 Status on Hip Fracture Surgical Outcomes: An ACS NSQIP Study.	2024	Shim, Esther H ; Ghodasara, Satyam K ; Roskam, Justin S ; Gaccione, Amanda G ; DiFazio, Louis T ; Lombardo, Gary ; Nemeth, Zoltan H	Journal of trauma nursing : the official journal of the Society of Trauma Nurses	Excluded	Excluded by title and abstract
770	Effects of COVID-19 Status on Hip Fracture Surgical Outcomes: An ACS NSQIP Study.	2024	Shim, Esther H. ; Ghodasara, Satyam K. ; Roskam, Justin S. ; Gaccione, Amanda G. ; DiFazio, Louis T. ; Lombardo, Gary ; Nemeth, Zoltan H.	Journal of Trauma Nursing	Excluded	Duplicate article
771	Effects of dementia on postoperative outcomes of older adults with hip fractures: a population-based study.	2014	Seitz, Dallas P ; Gill, Sudeep S ; Gruneir, Andrea ; Austin, Peter C ; Anderson, Geoffrey M ; Bell, Chaim M ; Rochon, Paula A	Journal of the American Medical Directors Association	Excluded	Excluded by title and abstract
772	Effects of Dementia on Postoperative Outcomes of Older Adults With Hip Fractures: A Population-Based Study.	2014	Seitz, Dallas P. ; Gill, Sudeep S. ; Gruneir, Andrea ; Austin, Peter C. ; Anderson, Geoffrey M. ; Bell, Chaim M. ; Rochon, Paula A.	Journal of the American Medical Directors Association	Excluded	Duplicate article
773	Effects of Dexmedetomidine on Postoperative Delirium and Expression of IL-1ﾎｲ, IL-6, and TNF-ﾎｱ in Elderly Patients After Hip Fracture Operation.	2020	Zhang, Wenchao ; Wang, Tianlong ; Wang, Geng ; Yang, Minghui ; Zhou, Yan ; Yuan, Yi	Frontiers in pharmacology	Excluded	Excluded by title and abstract
774	Effects of dexmedetomidine on renal function, inflammatory markers, and cognitive functioning in elderly patients undergoing hip replacement surgery.	2024	Hu, Xiu-Cai ; Yang, Xiao-Mei ; Li, Liang ; Yu, Jian ; Si, Xiao-Bin ; Niu, Zhi-Qiang	American journal of translational research	Excluded	Excluded by title and abstract
775	Effects of different anesthesia methods on cognitive dysfunction after hip replacement operation in elder patients.	2015	Shi, Hui-Jian ; Xue, Xin-Hong ; Wang, Yue-Lan ; Zhang, Wen-Sheng ; Wang, Zi-Shen ; Yu, Ai-Lan	International journal of clinical and experimental medicine	Excluded	Excluded by title and abstract
776	Effects of hormone replacement therapy on cognitive aging and dementia risk in postmenopausal women: a review of ongoing large-scale, long-term clinical trials.	2002	Zec, R F ; Trivedi, M A	Climacteric : the journal of the International Menopause Society	Excluded	Excluded by title and abstract
777	Effects of Intranasal Insulin Pretreatment on Preoperative Sleep Quality and Postoperative Delirium in Patients Undergoing Valve Replacement for Rheumatic Heart Disease.	2024	Huang, Qingqing ; Wu, Xiao ; Lei, Ni ; Chen, Xin ; Yu, Sixun ; Dai, Xuemei ; Shi, Qin ; Gong, Gu ; Shu, Hai-Feng	Nature and science of sleep	Excluded	Excluded by title and abstract
778	Effects of Isolated Impaired Fasting Glucose on Brain Injury During Cardiac Surgery Under Cardiopulmonary Bypass.	2020	Zhou, Tao ; Li, Suining ; Xiang, Daokang ; Gao, Lufang	Journal of investigative surgery : the official journal of the Academy of Surgical Research	Excluded	Excluded by title and abstract
779	Effects of liposomal bupivacaine in preoperative fascia iliac block on postoperative pain and delirium in elderly patients undergoing hip fracture surgery: a study protocol for a randomised, parallel controlled prospective clinical study.	2024	Hao, Yingxiang ; Li, Weiwen ; Zheng, Minjia ; Li, Xiang ; Wu, Xinwan ; Yu, Zhuang ; Liu, Shen ; Li, Jinbao ; Xu, Hongjiao	BMJ open	Excluded	Excluded by title and abstract
780	Effects of music-based therapy on distress following knee arthroplasty.	2006	Giaquinto S ; Cacciato A ; Minasi S ; Sostero E ; Amanda S	British Journal of Nursing	Excluded	Excluded by title and abstract
781	Effects of oral contraceptives on the liver.	1980	Coopland, A T	Canadian journal of surgery. Journal canadien de chirurgie	Excluded	Excluded by title and abstract
782	Effects of Orthogeriatric Care Models on Outcomes of Hip Fracture Patients: A Systematic Review and Meta-Analysis.	2022	Van Heghe, Annelore ; Mordant, Gilles ; Dupont, Jolan ; Dejaeger, Marian ; Laurent, Michaﾃｫl R ; Gielen, Evelien	Calcified tissue international	Excluded	Excluded by title and abstract
783	Effects of oxycodone applied for patient-controlled analgesia on postoperative cognitive function in elderly patients undergoing total hip arthroplasty: a randomized controlled clinical trial.	2020	Gan, Jianhui ; Tu, Qing ; Miao, Shuai ; Lei, Tiantian ; Cui, Xiaoyan ; Yan, Jinyin ; Zhang, Jian	Aging Clinical & Experimental Research	Excluded	Excluded by title and abstract
784	Effects of perioperative intravenous glucocorticoids on perioperative neurocognitive disorders in adults after surgery: A PRISMA-compliant meta-analysis of randomized controlled trials.	2023	Wang, Fei ; Hao, Xuechao ; Zhu, Yihao	Medicine	Excluded	Excluded by title and abstract
785	Effects of Preoperative Anxiety on Postoperative Delirium in Elderly Patients Undergoing Elective Orthopedic Surgery: A Prospective Observational Cohort Study.	2021	Ren, Aolin ; Zhang, Na ; Zhu, He ; Zhou, Kang ; Cao, Yuan ; Liu, Jindong	Clinical interventions in aging	Excluded	Excluded by title and abstract
786	Effects of propofol, dexmedetomidine, and midazolam on postoperative cognitive dysfunction in elderly patients: a randomized controlled preliminary trial.	2019	Li, Wei-Xia ; Luo, Ru-Yi ; Chen, Chao ; Li, Xiang ; Ao, Jing-Sheng ; Liu, Yue ; Yin, Yi-Qing	Chinese medical journal	Excluded	Excluded by title and abstract
787	Effects of stage I hypertension on the recovery of early postoperative attention network function in elderly patients undergoing elective hip or knee arthroplasty surgery	2020	Zhao, Dan ; Li, Jun ; Yang, Rui ; Xu, Guanghong	Turkish journal of medical sciences	Excluded	Excluded by title and abstract
788	Effects of surgical treatment modalities on postoperative cognitive function and delirium in elderly patients with extremely unstable hip fractures.	2023	Zhou, Xue ; Chen, Xiao-Hua ; Li, Sheng-Hua ; Li, Nan ; Liu, Feng ; Wang, Hao-Ming	World journal of psychiatry	Excluded	Excluded by title and abstract
789	Effects of ulinastatin combined with dexmedetomidine on cognitive dysfunction and emergence agitation in elderly patients who underwent total hip arthroplasty.	2024	Huo, Qi-Fan ; Zhu, Li-Juan ; Guo, Jian-Wei ; Jiang, Yan-An ; Zhao, Jing	World journal of psychiatry	Excluded	Excluded by title and abstract
790	Efficacy and safety of haloperidol prophylaxis for delirium prevention in older medical and surgical at-risk patients acutely admitted to hospital through the emergency department: study protocol of a multicenter, randomised, double-blind, placebo-controlled clinical trial.	2014	Schrijver, Edmée J M ; de Vries, Oscar J ; Verburg, Astrid ; de Graaf, Karola ; Bet, Pierre M ; van de Ven, Peter M ; Kamper, Ad M ; Diepeveen, Sabine Ha ; Anten, Sander ; Siegel, Andrea ; Kuipéri, Esther ; Lagaay, Anne M ; van Marum, Rob J ; van Strien, Astrid M ; Boelaarts, Leo ; Pons, Douwe ; Kramer, Mark H H ; Nanayakkara, Prabath W B	BMC geriatrics	Excluded	Excluded by title and abstract
791	Efficacy and safety of haloperidol prophylaxis for delirium prevention in older medical and surgical at-risk patients acutely admitted to hospital through the emergency department: study protocol of a multicenter, randomised, double-blind, placebo-controlled clinical trial.	2014	Schrijver, Edmée J M ; de Vries, Oscar J ; Verburg, Astrid ; de Graaf, Karola ; Bet, Pierre M ; van de Ven, Peter M ; Kamper, Ad M ; Diepeveen, Sabine Ha ; Anten, Sander ; Siegel, Andrea ; Kuipéri, Esther ; Lagaay, Anne M ; van Marum, Rob J ; van Strien, Astrid M ; Boelaarts, Leo ; Pons, Douwe ; Kramer, Mark H H ; Nanayakkara, Prabath W B	BMC Geriatrics	Excluded	Duplicate article
792	Efficacy of early surgery and causes of surgical delay in patients with hip fracture.	2015	Hagino, Tetsuo ; Ochiai, Satoshi ; Senga, Shinya ; Watanabe, Yoshiyuki ; Wako, Masanori ; Ando, Takashi ; Haro, Hirotaka	Journal of orthopaedics	Excluded	Excluded by title and abstract
793	Efficacy of early surgery and causes of surgical delay in patients with hip fracture.	2015	Tetsuo Hagino ; Satoshi Ochiai ; Shinya Senga ; Yoshiyuki Watanabe ; Masanori Wako ; Takashi Ando ; Hirotaka Haro	Journal of Orthopaedics	Excluded	Duplicate article
794	Efficacy of extracorporeal shock wave combined spinal core decompression for the treatment of patients with femoral head necrosis: A protocol for systematic review and meta-analysis.	2020	Qiao, Xiao-Feng ; Liu, Shi-Chen ; Xue, Yu ; Ji, Qing-Hui	Medicine	Excluded	Excluded by title and abstract
795	Efficacy of extracorporeal shock wave combined spinal core decompression for the treatment of patients with femoral head necrosis: A protocol for systematic review and meta-analysis.	2020	Qiao, Xiao-Feng ; Liu, Shi-Chen ; Xue, Yu ; Ji, Qing-Hui	Medicine	Excluded	Duplicate article
796	Efficacy of Postoperative Oral Nutritional Supplements in Geriatric Hip Fracture Patients Undergoing Total Hip Arthroplasty.	2024	Kim, Chang-Hyun ; Lee, Byung-Ryul ; Park, Jong-Seok ; Kim, Jun-Bum ; Kwon, Sai-Won ; Kim, Woo-Jong ; Jung, Ki-Jin ; Jang, Byung-Woong ; Hong, Chang-Hwa	Journal of clinical medicine	Excluded	Excluded by title and abstract
797	Efficacy of supplemental peripheral nerve blockade for hip fracture surgery: multiple treatment comparison.	2013	Rashiq, Saifee ; Vandermeer, Ben ; Abou-Setta, Ahmed M ; Beaupre, Lauren A ; Jones, C Allyson ; Dryden, Donna M	Canadian journal of anaesthesia = Journal canadien d'anesthesie	Excluded	Excluded by title and abstract
798	Efficacy of transcranial direct current stimulation on postoperative delirium in elderly patients undergoing lower limb major arthroplasty: A randomized controlled trial.	2023	Tao, Mingshu ; Zhang, Song ; Han, Yuan ; Li, Chunyan ; Wei, Qi ; Chen, Dexian ; Zhao, Qiu ; Yang, Jie ; Liu, Rongguang ; Fang, Jiaxing ; Li, Xiang ; Zhang, Hongxing ; Liu, He ; Cao, Jun-Li	Brain stimulation	Excluded	Excluded by title and abstract
799	Efficiency of the lausanne clinical pathway for proximal femoral fractures.	2015	Fleury, Nicole ; Chevalley, François ; Rubli, Eve ; Coti, Pauline ; Farron, Alain ; Jolles, Brigitte M	Frontiers in surgery	Excluded	Excluded by title and abstract
800	Efficient predictors for the decline of activities of daily living in patients with hip fracture one year after surgery: A multicenter prospective cohort study.	2020	Umehara, Takuya ; Tanaka, Ryo ; Nagao, Susumu ; Tomiyama, Daisuke ; Kawabata, Yuki ; Nagano, Yoshihiro ; Takeuchi, Yumi ; Kakehashi, Masayuki	Journal of back and musculoskeletal rehabilitation	Excluded	Excluded by title and abstract
801	Efficient predictors for the decline of activities of daily living in patients with hip fracture one year after surgery: A multicenter prospective cohort study.	2020	Umehara, Takuya ; Tanaka, Ryo ; Nagao, Susumu ; Tomiyama, Daisuke ; Kawabata, Yuki ; Nagano, Yoshihiro ; Takeuchi, Yumi ; Kakehashi, Masayuki	Journal of Back & Musculoskeletal Rehabilitation	Excluded	Duplicate article
802	Elderly patients' experiences using adaptive conjoint analysis software as a decision aid for osteoarthritis of the knee.	2014	Rochon, Donna ; Eberth, Jan M ; Fraenkel, Liana ; Volk, Robert J ; Whitney, Simon N	Health expectations : an international journal of public participation in health care and health policy	Excluded	Excluded by title and abstract
803	Elderly patients with a hip fracture: the risk for delirium.	2003	Schuurmans, Marieke J ; Duursma, Sijmen A ; Shortridge-Baggett, Lillie M ; Clevers, Gert-Jan ; Pel-Littel, Ruth	Applied nursing research : ANR	Excluded	No appropriate data
804	Elderly patients with a hip fracture: the risk for delirium.	2003	Schuurmans MJ ; Duursma SA ; Shortridge-Baggett LM ; Clevers G ; Pel-Littel R	Applied Nursing Research	Excluded	Duplicate article
805	Elective oophorectomy for benign gynecological disorders.	2007	Shoupe, Donna ; Parker, William H ; Broder, Michael S ; Liu, Zhimei ; Farquhar, Cindy ; Berek, Jonathan S	Menopause (New York, N.Y.)	Excluded	Excluded by title and abstract
806	Elective oophorectomy for benign gynecological disorders.	2007	Shoupe D ; Parker WH ; Broder MS ; Liu Z ; Farquhar C ; Berek JS	Menopause (10723714)	Excluded	Duplicate article
807	Elective oophorectomy in the gynecological patient: when is it desirable?	2007	Parker, William H ; Shoupe, Donna ; Broder, Michael S ; Liu, Zhimei ; Farquhar, Cindy ; Berek, Jonathan S	Current opinion in obstetrics & gynecology	Excluded	Excluded by title and abstract
808	Elective oophorectomy in the gynecological patient: when is it desirable?	2007	Parker WH ; Shoupe D ; Broder MS ; Liu Z ; Farquhar C ; Berek JS	Current Opinion in Obstetrics & Gynecology	Excluded	Duplicate article
809	Electroacupuncture for the Prevention of Postoperative Cognitive Dysfunction Among Older Adults Undergoing Hip and Knee Arthroplasty: A Systematic Review and Meta-Analysis of Randomized Controlled Trials.	2022	Ou, Liang ; Shen, Zhen ; Zhang, Tiantian ; Chen, Zehua ; Zhang, Lin ; Xu, Daoqing ; Kong, Dezhong ; Qi, Qi ; Huang, Yanchang ; Huang, Weichen ; Meng, Yingfu	Frontiers in medicine	Excluded	Excluded by title and abstract
810	Electrolyte disorders and aging: risk factors for delirium in patients undergoing orthopedic surgeries.	2016	Wang, Li-Hong ; Xu, Dong-Juan ; Wei, Xian-Jiao ; Chang, Hao-Teng ; Xu, Guo-Hong	BMC psychiatry	Excluded	Excluded by title and abstract
811	Elevated Substance P Is a Risk Factor for Postoperative Delirium in Patients with Hip Fracture.	2022	Zhang, Wenzheng ; Hu, Naixia ; Zhang, Ya ; Wang, Anying	BioMed research international	Excluded	Outcome was not a risk factor
812	Elevated Substance P Is a Risk Factor for Postoperative Delirium in Patients with Hip Fracture.	2022	Zhang, Wenzheng ; Hu, Naixia ; Zhang, Ya ; Wang, Anying	BioMed Research International	Excluded	Duplicate article
813	EMAS position statement: Managing women with premature ovarian failure.	2010	Vujovic, Svetlana ; Brincat, Marc ; Erel, Tamer ; Gambacciani, Marco ; Lambrinoudaki, Irene ; Moen, Mette H ; Schenck-Gustafsson, Karin ; Tremollieres, Florence ; Rozenberg, Serge ; Rees, Margaret ; European Menopause and Andropause Society	Maturitas	Excluded	Excluded by title and abstract
814	Emboli and cognitive state in surgical vs. transcatheter aortic valve replacement.	2017	Friedman, Tom ; Cohen, Oved ; Ziser, Avishai ; Kerner, Arthur ; Bitton-Worms, Keren ; Bolotin, Gil	Asian cardiovascular & thoracic annals	Excluded	Excluded by title and abstract
815	Emergency department prediction model for 30-day mortality after hip fracture: the Spanish National Hip Fracture Registry (RNFC) cohort.	2024	Sanz-Reig, Javier ; Mas-Martinez, Jesus ; Ojeda-Thies, Cristina ; Saez-Lopez, Maria P ; Alonso-García, Noelia ; Gonzalez-Montalvo, Juan I	Hip international : the journal of clinical and experimental research on hip pathology and therapy	Excluded	Excluded by title and abstract
816	End stage renal disease patients undergoing hip fracture surgery have increased length of stay, acute hospital bill size, and reduced survivorship-implications on a bundled care program.	2022	Lo, Louise Woon Theng ; Xu, Yanling ; Howe, Tet Sen ; Koh, Joyce Suang Bee ; Lo, Ngai Nung ; Yang, Youheng Ou	Archives of osteoporosis	Excluded	Excluded by title and abstract
817	Endocannabinoid signaling regulates post-operative delirium through glutamatergic mediodorsal thalamus-prelimbic prefrontal cortical projection.	2022	Yang Liu ; Sansan Jia ; Jiajia Wang ; Dan Wang ; Xinxin Zhang ; Huiqing Liu ; Fang Zhou ; Zhihao Zhang ; Qi Li ; Hailong Dong ; Haixing Zhong	Frontiers in Aging Neuroscience	Excluded	Excluded by title and abstract
818	ENDOCRINOLOGY IN THE TIME OF COVID-19: Management of hyperthyroidism and hypothyroidism.	2020	Boelaert, Kristien ; Visser, W Edward ; Taylor, Peter Nicholas ; Moran, Carla ; Léger, Juliane ; Persani, Luca	European journal of endocrinology	Excluded	Excluded by title and abstract
819	Endogenous estrogen levels and Alzheimer's disease among postmenopausal women.	2000	Manly, J J ; Merchant, C A ; Jacobs, D M ; Small, S A ; Bell, K ; Ferin, M ; Mayeux, R	Neurology	Excluded	Excluded by title and abstract
820	Endophenotypes in normal brain morphology and Alzheimer's disease: a review.	2009	Reitz, C ; Mayeux, R	Neuroscience	Excluded	Excluded by title and abstract
821	Endoscopic Endonasal Approach for Resection of a Recurrent Craniopharyngioma: Techniques to Maximize Surgical Exposure and Extent of Resection.	2023	Almeida, Joao Paulo ; Marenco-Hillembrand, Lina ; Moniz-Garcia, Diogo ; Goyal, Anshit ; Olomu, Osarenoma U ; Quinones-Hinojosa, Alfredo	World neurosurgery	Excluded	Excluded by title and abstract
822	Enhanced rehabilitation and care models for adults with dementia following hip fracture surgery.	2020	Smith, Toby O ; Gilbert, Anthony W ; Sreekanta, Ashwini ; Sahota, Opinder ; Griffin, Xavier L ; Cross, Jane L ; Fox, Chris ; Lamb, Sarah E	The Cochrane database of systematic reviews	Excluded	Excluded by title and abstract
823	Enhanced rehabilitation and care models for adults with dementia following hip fracture surgery.	2015	Smith, Toby O ; Gilbert, Anthony W ; Sreekanta, Ashwini ; Sahota, Opinder ; Griffin, Xavier L ; Cross, Jane L ; Fox, Chris ; Lamb, Sarah E	Cochrane Database of Systematic Reviews	Excluded	Duplicate article
824	Environmental noise as risk factor for postoperative delirium in an orthopedic sample: An exploratory, correlational study.	2013	Brown, Courtney	Environmental Noise as Risk Factor for Postoperative Delirium in an Orthopedic Sample: An Exploratory, Correlational Study	Excluded	Excluded by title and abstract
825	Epidemiology and mortality in older patients treated by reverse shoulder arthroplasty for displaced proximal humerus fractures.	2019	Maugendre, Emmanuel ; Gadisseux, Benjamin ; Chantelot, Christophe ; Clavert, Philippe ; Ramdane, Nassima ; Werthel, Jean-David ; Boileau, Pascal ; SOFCOT	Orthopaedics & traumatology, surgery & research : OTSR	Excluded	Excluded by title and abstract
826	Epidemiology of estrogen and dementia in women with Down syndrome.	2018	Schupf, Nicole ; Lee, Joseph H ; Pang, Deborah ; Zigman, Warren B ; Tycko, Benjamin ; Krinsky-McHale, Sharon ; Silverman, Wayne	Free radical biology & medicine	Excluded	Excluded by title and abstract
827	Epidemiology of major lower extremity amputations in individuals with diabetes in Austria, 2014-2017: A retrospective analysis of health insurance database.	2020	Aziz, Faisal ; Reichardt, Berthold ; Sourij, Caren ; Dimai, Hans-Peter ; Reichart, Daniela ; Köhler, Gerd ; Brodmann, Marianne ; Sourij, Harald	Diabetes research and clinical practice	Excluded	Excluded by title and abstract
828	Epidemiology of major lower extremity amputations in individuals with diabetes in Austria, 2014-2017: A retrospective analysis of health insurance database.	2020	Aziz, Faisal ; Reichardt, Berthold ; Sourij, Caren ; Dimai, Hans-Peter ; Reichart, Daniela ; Köhler, Gerd ; Brodmann, Marianne ; Sourij, Harald	Diabetes Research & Clinical Practice	Excluded	Duplicate article
829	Epileptic seizure discharges in patients after open chamber cardiac surgery-a prospective prevalence pilot study using continuous electroencephalography.	2020	Tschernatsch, Marlene ; Juenemann, Martin ; Alhaidar, Fouad ; El Shazly, Jasmin ; Butz, Marius ; Meyer, Marco ; Gerriets, Tibo ; Schönburg, Markus ; Schramm, Patrick	Intensive care medicine	Excluded	Excluded by title and abstract
830	Epithelioid hemangioendothelioma of bone--a clinicopathologic and immunohistochemical study of 7 cases.	2003	Kulkarni, Kshitija R ; Jambhekar, Nirmala A	Indian journal of pathology & microbiology	Excluded	Excluded by title and abstract
831	Estimated Pulse Wave Velocity and All-Cause and Cardiovascular Mortality in the General Population.	2024	Prelević, Vladimir ; Blagus, Luka ; Bošnjak, Vito ; Radunović Danilo ; Marinović, Glavić, Mihaela ; Premužić, Vedran ; Kos, Jelena ; Pećin, Ivan ; Željković, Vrkić, Tajana ; Domislović, Marija ; Jelaković, Ana ; Domislović, Viktor ; Capak, Krunoslav ; Bubaš, Marija ; Krikić, Valentina ; Jelakoviić, Bojan	Journal of clinical medicine	Excluded	Excluded by title and abstract
832	Estradiol and Estrogen-like Alternative Therapies in Use: The Importance of the Selective and Non-Classical Actions.	2022	Farkas, Szidónia ; Szabó, Adrienn ; Hegyi, Anita Emőe ; Török, Bibiána ; Fazekas, Csilla Lea ; Ernszt, Dávid ; Kovács, Tamás ; Zelena, Dóra	Biomedicines	Excluded	Excluded by title and abstract
833	Estrogen effects on arteries vary with stage of reproductive life and extent of subclinical atherosclerosis progression.	2018	Clarkson, Thomas B	Menopause (New York, N.Y.)	Excluded	Excluded by title and abstract
834	Estrogen effects on arteries vary with stage of reproductive life and extent of subclinical atherosclerosis progression.	2007	Clarkson TB ; Clarkson, Thomas B	Menopause (10723714)	Excluded	Duplicate article
835	Estrogen replacement therapy and cognitive functioning in the Atherosclerosis Risk in Communities (ARIC) Study.	1996	Szklo, M ; Cerhan, J ; Diez-Roux, A V ; Chambless, L ; Cooper, L ; Folsom, A R ; Fried, L P ; Knopman, D ; Nieto, F J	American journal of epidemiology	Excluded	Excluded by title and abstract
836	Estrogen restores cognition and cholinergic phenotype in an animal model of Down syndrome.	2002	Granholm, Ann-Charlotte E ; Ford, Kerstin A ; Hyde, Lynn A ; Bimonte, Heather A ; Hunter, Christopher L ; Nelson, Matt ; Albeck, David ; Sanders, Linda A ; Mufson, Elliott J ; Crnic, Linda S	Physiology & behavior	Excluded	Excluded by title and abstract
837	Estrogen: a neuroprotective or proinflammatory hormone? Emerging evidence from reproductive aging models.	2005	Sohrabji, Farida	Annals of the New York Academy of Sciences	Excluded	Excluded by title and abstract
838	Etiology and Related Factors of Postoperative Delirium in Orthopedic Surgery.	2019	Song, Kyung-Jin ; Ko, Jong-Hyun ; Kwon, Tae-Young ; Choi, Byung-Wan	Clinics in orthopedic surgery	Excluded	Excluded by title and abstract
839	European Society of Anaesthesiology evidence-based and consensus-based guideline on postoperative delirium.	2017	Aldecoa, César ; Bettelli, Gabriella ; Bilotta, Federico ; Sanders, Robert D ; Audisio, Riccardo ; Borozdina, Anastasia ; Cherubini, Antonio ; Jones, Christina ; Kehlet, Henrik ; MacLullich, Alasdair ; Radtke, Finn ; Riese, Florian ; Slooter, Arjen J C ; Veyckemans, Francis ; Kramer, Sylvia ; Neuner, Bruno ; Weiss, Bjoern ; Spies, Claudia D	European journal of anaesthesiology	Excluded	Excluded by title and abstract
840	Evaluating and Ranking the Factors Affecting the Acute Pain Management in Older Adults with Dementia after Hip Fracture Surgery: Second-Order Confirmatory Factor Analysis.	2023	Didvar, Farzaneh ; Ghaffari, Fatemeh ; Shamsalinia, Abbas	Iranian journal of nursing and midwifery research	Excluded	Excluded by title and abstract
841	Evaluating Outcomes for Older Patients with Parkinson's Disease or Dementia with Lewy Bodies who have been Hospitalised for Hip Fracture Surgery: Potential Impact of Drug Administration.	2017	Enemark, Marie ; Midttun, Mette ; Winge, Kristian	Drugs & aging	Excluded	Excluded by title and abstract
842	Evaluating Outcomes for Older Patients with Parkinson's Disease or Dementia with Lewy Bodies who have been Hospitalised for Hip Fracture Surgery: Potential Impact of Drug Administration.	2017	Enemark, Marie ; Midttun, Mette ; Winge, Kristian	Drugs & Aging	Excluded	Duplicate article
843	Evaluating risk factors following surgery for periprosthetic fractures around hip and knee arthroplasties.	2019	Orfanos, Georgios ; Lim, Justin ; Youssef, Bishoy	Archives of orthopaedic and trauma surgery	Excluded	Excluded by title and abstract
844	Evaluating risk factors following surgery for periprosthetic fractures around hip and knee arthroplasties.	2019	Orfanos, Georgios ; Lim, Justin ; Youssef, Bishoy	Archives of Orthopaedic & Trauma Surgery	Excluded	Duplicate article
845	Evaluation and Management of Concomitant Hypertrophic Obstructive Cardiomyopathy and Valvular Aortic Stenosis.	2016	Shenouda, John ; Silber, David ; Subramaniam, Mythri ; Alkhatib, Basil ; Schwartz, Richard K ; Goncalves, John A ; Naidu, Srihari S	Current treatment options in cardiovascular medicine	Excluded	Excluded by title and abstract
846	Evaluation of 7,000+ patients with two different routes of cardioplegia.	1997	Arom, K V ; Emery, R W ; Petersen, R J ; Bero, J W	The Annals of thoracic surgery	Excluded	Excluded by title and abstract
847	Evaluation of a 30-day-mortality risk calculator for patients undergoing surgical fixation of fragility hip fractures.	2023	Pelrine, Eliza R ; Dunne, Patrick J ; Burke, John ; Mahon, Harrison S ; Hoggard, Max ; Novicoff, Wendy ; Yarboro, Seth R	Injury	Excluded	Excluded by title and abstract
848	Evaluation of Cognitive Function Following Transcatheter Aortic Valve Replacement.	2018	Abawi, Masieh ; de Vries, Rehana ; Stella, Pieter R ; Agostoni, Pierfrancesco ; Boelens, Dirk H M ; van Jaarsveld, Romy C ; van Dongen, Charlotte S ; Doevendans, Pieter A F M ; Emmelot-Vonk, Mariﾃｫlle H	Heart, lung & circulation	Excluded	Excluded by title and abstract
849	Evaluation of Cognitive Function Following Transcatheter Aortic Valve Replacement.	2018	Abawi, Masieh ; de Vries, Rehana ; Stella, Pieter R. ; Agostoni, Pierfrancesco ; Boelens, Dirk H.M. ; van Jaarsveld, Romy C. ; van Dongen, Charlotte S. ; Doevendans, Pieter A.F.M. ; Emmelot-Vonk, Mariﾃｫlle H.	Heart, Lung & Circulation	Excluded	Duplicate article
850	Evaluation of Microvascular Rarefaction in Vascular Cognitive Impairment and Heart Failure (CRUCIAL): Study Protocol for an Observational Study.	2023	van Dinther, Maud ; Bennett, Jonathan ; Thornton, George D ; Voorter, Paulien H M ; Ezponda Casajﾃｺs, Ana ; Hughes, Alun ; Captur, Gabriella ; Holtackers, Robert J ; Staals, Julie ; Backes, Walter H ; Bastarika, Gorka ; Jones, Elizabeth A V ; González, Arantxa ; van Oostenbrugge, Robert J ; Treibel, Thomas A ; CRUCIAL Consortium Clinical Members	Cerebrovascular diseases extra	Excluded	Excluded by title and abstract
851	EVALUATION OF PREDICTIVE FACTORS OF IN HOSPITAL MORTALITY IN PATIENTS WITH PROXIMAL FEMORAL FRACTURE.	2020	Correa, José Guilherme Lollo ; Andrade-Silva, Fernando Brandﾃ｣o ; Fortes, Sileno ; Kojima, Kodi Edson ; Silva, Jorge Dos Santos ; Leme, Luiz Eugﾃｪnio Garcez	Acta ortopedica brasileira	Excluded	Excluded by title and abstract
852	Evaluation of the effectiveness of delirium prevention care protocol for the patients with hip fracture: A randomised controlled study.	2022	Unal, Nursemin ; Guvenc, Gulten ; Naharci, Mehmet	Journal of clinical nursing	Excluded	Excluded by title and abstract
853	Evaluation of the implementation of multidisciplinary fast-track program for acute geriatric hip fractures at a University Hospital in resource-limited settings.	2021	Sura-Amonrattana, Unchana ; Tharmviboonsri, Theerawoot ; Unnanuntana, Aasis ; Tantigate, Direk ; Srinonprasert, Varalak	BMC geriatrics	Excluded	Excluded by title and abstract
854	Evaluation of the implementation of multidisciplinary fast-track program for acute geriatric hip fractures at a University Hospital in resource-limited settings.	2021	Sura-amonrattana, Unchana ; Tharmviboonsri, Theerawoot ; Unnanuntana, Aasis ; Tantigate, Direk ; Srinonprasert, Varalak	BMC Geriatrics	Excluded	Duplicate article
855	Evaluation of the risk factors for neurological and neurocognitive impairment after selective cerebral perfusion in thoracic aortic surgery.	2020	Otomo, Sumi ; Maekawa, Kengo ; Baba, Tomoko ; Goto, Tomoko ; Yamamoto, Tatsuo	Journal of anesthesia	Excluded	Excluded by title and abstract
856	Evidence-based clinical audit criteria for the prevention and management of delirium in the postoperative patient with a hip fracture.	2014	Holly, Cheryl ; Rittenmeyer, Leslie ; Weeks, Susan Mace	Orthopedic nursing	Excluded	Excluded by title and abstract
857	Evidence-Based Clinical Audit Criteria for the Prevention and Management of Delirium in the Postoperative Patient With a Hip Fracture.	2014	Holly, Cheryl ; Rittenmeyer, Leslie ; Weeks, Susan Mace	Orthopaedic Nursing	Excluded	Duplicate article
858	Evidence-based guidelines for the management of hip fractures in older persons: an update.	2010	Mak, Jenson C S ; Cameron, Ian D ; March, Lyn M ; National Health and Medical Research Council	The Medical journal of Australia	Excluded	Excluded by title and abstract
859	Evidence-based guidelines for the management of hip fractures in older persons: an update.	2010	Mak JC ; Cameron ID ; March LM ; Mak, Jenson C S ; Cameron, Ian D ; March, Lyn M ; National Health and Medical Research Council	Medical Journal of Australia	Excluded	Duplicate article
860	Evidence-Based Medicine.	2013	Ehrlich, Alan	Clinical Advisor	Excluded	Excluded by title and abstract
861	Evidence-Based Nursing Care of Older Adult Patient With Postoperative Delirium and Hip Fracture.	2021	Yi-Rong CHEN ; Yi-Lin CHEN ; Wan-Yu CHEN ; Yung-Chang LIN ; Sui-Whi JANE	Journal of Nursing	Excluded	Excluded by title and abstract
862	Evolution of Cognitive Function After Transcatheter Aortic Valve Implantation.	2016	Schoenenberger, Andreas W ; Zuber, Chantal ; Moser, André ; Zwahlen, Marcel ; Wenaweser, Peter ; Windecker, Stephan ; Carrel, Thierry ; Stuck, Andreas E ; Stortecky, Stefan	Circulation. Cardiovascular interventions	Excluded	Excluded by title and abstract
863	Exogenous estrogens and endometrial carcinoma: review and comments for the clinician.	1977	Berger, G S ; Fowler, W C, Jr	The Journal of reproductive medicine	Excluded	Excluded by title and abstract
864	Exosome α-Synuclein Release in Plasma May be Associated With Postoperative Delirium in Hip Fracture Patients.	2020	Yuan, Yi ; Li, Zhengqian ; Yang, Ning ; Han, Yongzheng ; Ji, Xiaojuan ; Han, Dengyang ; Wang, Xiaoxiao ; Li, Yue ; Liu, Taotao ; Yuan, Feng ; He, Jindan ; Liu, Yajie ; Ni, Cheng ; Zou, Peng ; Wang, Geng ; Guo, Xiangyang ; Zhou, Yang	Frontiers in aging neuroscience	Excluded	Outcome was not a risk factor
865	Exosome α-Synuclein Release in Plasma May be Associated With Postoperative Delirium in Hip Fracture Patients.	2020	Yuan, Yi ; Li, Zhengqian ; Yang, Ning ; Han, Yongzheng ; Ji, Xiaojuan ; Han, Dengyang ; Wang, Xiaoxiao ; Li, Yue ; Liu, Taotao ; Yuan, Feng ; He, Jindan ; Liu, Yajie ; Ni, Cheng ; Zou, Peng ; Wang, Geng ; Guo, Xiangyang ; Zhou, Yang	Frontiers in Aging Neuroscience	Excluded	Duplicate article
866	Experience of anaesthesia nurses of perioperative communication in hip fracture patients with dementia.	2016	Krupic, Ferid ; Eisler, Thomas ; Sköldenberg, Olof ; Fatahi, Nabi	Scandinavian Journal of Caring Sciences	Excluded	Excluded by title and abstract
867	Experience of Intensive Care Nurses in Assessment of Postoperative Pain in Patients with Hip Fracture and Dementia.	2020	Krupic, Ferid ; Grbic, Kemal ; Senorski, Eric Hamrin ; Lepara, Orhan ; Fatahi, Nabi ; Svantesson, Eleonor	Materia socio-medica	Excluded	Excluded by title and abstract
868	Experiences of pain and distress in hip fracture patients.	2004	Hall-Lord ML ; Larsson BW ; Baath C ; Johansson I	Journal of Orthopaedic Nursing	Excluded	Excluded by title and abstract
869	Explainable artificial intelligence for predicting red blood cell transfusion in geriatric patients undergoing hip arthroplasty: Machine learning analysis using national health insurance data.	2024	Seong, Hyunyoung ; Lee, Kwang-Sig ; Choi, Yumin ; Na, Donghyun ; Kim, Jaewoo ; Shin, Hyeon Ju ; Ahn, Ki Hoon	Medicine	Excluded	No appropriate data
870	Exploration of Relationships Between Postoperative Pain and Subsyndromal Delirium in Older Adults.	2018	Denny, Dawn L ; Such, Tami L	Nursing research	Excluded	Excluded by title and abstract
871	Exploration of Relationships Between Postoperative Pain and Subsyndromal Delirium in Older Adults.	2018	Denny, Dawn L. ; Such, Tami L.	Nursing Research	Excluded	Duplicate article
872	Exploring the Potential Role of Dexmedetomidine in Reducing Postoperative Cognitive Dysfunction in Elderly Hip Fracture Patients.	2024	Qin, Xingang ; He, Jianbo ; Chen, Hong ; Cai, Xiaoli	Actas espanolas de psiquiatria	Excluded	Excluded by title and abstract
873	Exposure to opioid analgesia in cognitively impaired and delirious elderly hip fracture patients.	2002	Adunsky, Abraham ; Levy, Rami ; Mizrahi, Eliyahu ; Arad, Marina	Archives of gerontology and geriatrics	Excluded	Excluded by title and abstract
874	External Validation of Prediction Models for Surgical Complications in People Considering Total Hip or Knee Arthroplasty Was Successful for Delirium but Not for Surgical Site Infection, Postoperative Bleeding, and Nerve Damage: A Retrospective Cohort Study.	2023	Sweerts, Lieke ; Dekkers, Pepijn W ; van der Wees, Philip J ; van Susante, Job L C ; de Jong, Lex D ; Hoogeboom, Thomas J ; van de Groes, Sebastiaan A W	Journal of personalized medicine	Excluded	Excluded by title and abstract
875	External validation of the clinical indications of computed tomography (CT) of the head in patients with low-energy geriatric hip fractures.	2017	Borade, Amrut ; Kempegowda, Harish ; Maniar, Hemil H ; De Giacomo, Anthony ; Tornetta, Paul, 3rd ; Bramlett, Kasey ; Marcantonio, Andrew J ; Marchand, Lucas S ; Kubiak, Erik N ; Ip, William H ; Kellam, James F ; Bender, Jay S ; Meinberg, Eric G ; Kee, James ; Renard, Regis ; Suk, Michael ; Horwitz, Daniel S	Injury	Excluded	Excluded by title and abstract
876	External validation of the clinical indications of computed tomography (CT) of the head in patients with low-energy geriatric hip fractures.	2017	Borade, Amrut ; Kempegowda, Harish ; Maniar, Hemil H. ; De Giacomo, Anthony ; IIITornetta, Paul ; Bramlett, Kasey ; Marcantonio, Andrew J. ; Marchand, Lucas S. ; Kubiak, Erik N. ; Ip, William H. ; Kellam, James F. ; Bender, Jay S. ; Meinberg, Eric G. ; Kee, James ; Renard, Regis ; Suk, Michael ; Horwitz, Daniel S. ; Tornetta, Paul 3rd	Injury	Excluded	Duplicate article
877	Factores asociados al desarrollo de delﾃｭrium en pacientes ancianos en el postoperatorio de cirugﾃｭa por fractura de cadera.	2023	Marín-Ardila, Paula ; Márquez, Isabel Cristina ; Cano-Gutiérrez, Carlos ; Chavarro-Carvajal, Diego	Revista Ciencias de la Salud	Excluded	Excluded by title and abstract
878	Factors affecting ambulatory ability in patients aged 90 years and older following proximal femoral fractures.	2017	Takeuchi, Ryoko ; Mutsuzaki, Hirotaka ; Shimizu, Yukiyo ; Mataki, Yuki ; Tokeji, Kayo ; Wadano, Yasuyoshi	Journal of rural medicine : JRM	Excluded	Excluded by title and abstract
879	Factors affecting ambulatory status and survival of patients 90 years and older with hip fractures.	2005	Ishida, Yoichiro ; Kawai, Shinya ; Taguchi, Toshihiko	Clinical orthopaedics and related research	Excluded	Excluded by title and abstract
880	Factors affecting ambulatory status and survival of patients 90 years and older with hip fractures.	2005	Ishida Y ; Kawai S ; Taguchi T ; Ishida, Yoichiro ; Kawai, Shinya ; Taguchi, Toshihiko	Clinical Orthopaedics & Related Researchﾂｮ	Excluded	Duplicate article
881	Factors Affecting Compliance With Weight-Bearing Restriction and the Amount of Weight-Bearing in the Elderly With Femur or Pelvic Fractures.	2020	Seo, Hyeunsuk ; Lee, Goo Joo ; Shon, Hyun-Chul ; Kong, Hyun Ho ; Oh, Minwoo ; Cho, Hangyeol ; Lee, Chang Jun	Annals of rehabilitation medicine	Excluded	Excluded by title and abstract
882	Factors affecting exercise program adherence in patients with acute hip fracture and impact on one-year survival.	2020	Rosas Hernández, Ana María ; Alarcón, Teresa ; Menéndez-Colino, Rocío ; Martín Maestre, Isabel ; González-Montalvo, Juan Ignacio ; Otero Puime, Ángel	Brazilian journal of physical therapy	Excluded	Excluded by title and abstract
883	Factors affecting functional recovery after hip fracture in the elderly.	2004	Di Monaco M	Critical Reviews in Physical & Rehabilitation Medicine	Excluded	Excluded by title and abstract
884	Factors affecting mortality of frail hip-fractured elderly patients.	2010	Hershkovitz, Avital ; Polatov, Irena ; Beloosesky, Yechayaou ; Brill, Shai	Archives of gerontology and geriatrics	Excluded	Excluded by title and abstract
885	Factors affecting postoperative mortality of patients with displaced femoral neck fracture.	2006	Petersen, M B ; Jørgensen, H L ; Hansen, K ; Duus, B R	Injury	Excluded	Excluded by title and abstract
886	Factors Affecting Quality of Life at Discharge among Patients with Osteoporotic Vertebral Fractures.	2021	Umehara, Takuya ; Inukai, Ayaka ; Kuwahara, Daisuke ; Kaneyashiki, Ryo ; Kaneguchi, Akinori ; Tsunematsu, Miwako ; Kakehashi, Masayuki	Southern medical journal	Excluded	Excluded by title and abstract
887	Factors Affecting Quality of Life at Discharge among Patients with Osteoporotic Vertebral Fractures.	2021	Umehara, Takuya ; Inukai, Ayaka ; Kuwahara, Daisuke ; Kaneyashiki, Ryo ; Kaneguchi, Akinori ; Tsunematsu, Miwako ; Kakehashi, Masayuki	Southern Medical Journal	Excluded	Duplicate article
888	Factors affecting survival of patients with hip fractures.	1992	Kuokkanen, H O ; Korkala, O L	Acta orthopaedica Belgica	Excluded	Excluded by title and abstract
889	Factors Associated With 30-Day Readmission After Primary Total Hip Arthroplasty: Analysis of 514窶ｯ455 Procedures in the UK National Health Service.	2017	Ali, Adam M ; Loeffler, Mark D ; Aylin, Paul ; Bottle, Alex	JAMA surgery	Excluded	Excluded by title and abstract
890	Factors associated with delirium and cognitive decline following hip fracture surgery.	2020	Uzoigwe, Chika E ; O'Leary, Lawrence ; Nduka, Jude ; Sharma, Daman ; Melling, David ; Simmons, Damon ; Barton, Simon	The bone & joint journal	Excluded	Excluded by title and abstract
891	Factors Associated With Inability to Bear Weight Following Hip Fracture Surgery: An Analysis of the ACS-NSQIP Hip Fracture Procedure Targeted Database.	2019	Malik, Azeem Tariq ; Quatman-Yates, Catherine ; Phieffer, Laura S ; Ly, Thuan V ; Khan, Safdar N ; Quatman, Carmen E	Geriatric orthopaedic surgery & rehabilitation	Excluded	Excluded by title and abstract
892	Factors associated with mortality following hip fracture in Japan.	2006	Muraki, Shigeyuki ; Yamamoto, Seizo ; Ishibashi, Hideaki ; Nakamura, Kozo	Journal of bone and mineral metabolism	Excluded	Excluded by title and abstract
893	Factors Associated with Newly Developed Postoperative Neurological Complications in Patients with Emergency Surgery for Acute Type A Aortic Dissection.	2023	Robu, Mircea ; Margarint, Irina Maria ; Robu, Cornel ; Hanganu, Andreea ; Radulescu, Bogdan ; Stiru, Ovidiu ; Iosifescu, Andrei ; Preda, Silvia ; Cacoveanu, Mihai ; Voica, Cristian ; Iliescu, Vlad Anton ; Moldovan, Horațiu	Medicina (Kaunas, Lithuania)	Excluded	Excluded by title and abstract
894	Factors associated with non-initiation of osteoporosis pharmacotherapy after hip fracture: analysis of claims data in Japan.	2023	Fujii, Tomoko ; Mori, Takahiro ; Komiyama, Jun ; Kuroda, Naoaki ; Tamiya, Nanako	Archives of osteoporosis	Excluded	Excluded by title and abstract
895	Factors associated with non-walking 4 months after hip fracture. A prospective study of 23,759 fractures.	2022	Martinez-Carranza, N ; Lindqvist, K ; Modig, K ; Hedström, M	Injury	Excluded	Excluded by title and abstract
896	Factors associated with non-walking 4 months after hip fracture. A prospective study of 23,759 fractures.	2022	Martinez-Carranza, N ; Lindqvist, K ; Modig, K ; Hedström, M	Injury	Excluded	Duplicate article
897	Factors associated with short-term functional recovery in elderly people with a hip fracture. Influence of cognitive impairment.	2015	Uriz-Otano, Francisco ; Uriz-Otano, Juan Isidro ; Malafarina, Vincenzo	Journal of the American Medical Directors Association	Excluded	Excluded by title and abstract
898	Factors Associated With Short-Term Functional Recovery in Elderly People With a Hip Fracture. Influence of Cognitive Impairment.	2015	Uriz-Otano, Francisco ; Uriz-Otano, Juan Isidro ; Malafarina, Vincenzo	Journal of the American Medical Directors Association	Excluded	Duplicate article
899	Factors associated with the course of health-related quality of life after a hip fracture.	2016	Moerman, Sophie ; Vochteloo, Anne J H ; Tuinebreijer, Wim E ; Maier, Andrea B ; Mathijssen, Nina M C ; Nelissen, Rob G H H	Archives of orthopaedic and trauma surgery	Excluded	Excluded by title and abstract
900	Factors associated with the course of health-related quality of life after a hip fracture.	2016	Moerman, Sophie ; Vochteloo, Anne ; Tuinebreijer, Wim ; Maier, Andrea ; Mathijssen, Nina ; Nelissen, Rob ; Vochteloo, Anne J H ; Tuinebreijer, Wim E ; Maier, Andrea B ; Mathijssen, Nina M C ; Nelissen, Rob G H H	Archives of Orthopaedic & Trauma Surgery	Excluded	Duplicate article
901	FACTORS ASSOCIATED WITH THE OUTCOMES OF OLDER PATIENTS OPERATED DUE TO HIP FRACTURES.	2023	Corrﾃｪa, Fernando Gonzalez ; Serikawa, Luan Toshio ; Nicolau, Roberto Bezerra ; Ferres, Luis Felipe Brandt ; Pedro Filho, Joﾃ｣o Carlos ; Reis, Fernando Baldy Dos ; Cocco, Luiz Fernando	Acta ortopedica brasileira	Excluded	Excluded by title and abstract
902	Factors at admission associated with 4 months outcome in elderly patients with hip fracture.	2009	Björkelund, Karin B ; Hommel, Ami ; Thorngren, Karl-Göran ; Lundberg, Dag ; Larsson, Sylvia	AANA journal	Excluded	Excluded by title and abstract
903	Factors at admission associated with 4 months outcome in elderly patients with hip fracture.	2009	Bjﾃｶrkelund KB ; Hommel A ; Thorngren K ; Lundberg D ; Larsson S	AANA Journal	Excluded	Duplicate article
904	Factors Considered by Interprofessional Team for Treatment Decision in Hip Fracture with Dementia.	2019	Baker, Alice C ; Ambrose, Catherine G ; Knudson, Paula L ; Saraykar, Smita S ; Piller, Linda B ; McCurdy, Sheryl A ; Rianon, Nahid J	Journal of the American Geriatrics Society	Excluded	Excluded by title and abstract
905	Factors Considered by Interprofessional Team for Treatment Decision in Hip Fracture with Dementia.	2019	Baker, Alice C. ; Ambrose, Catherine G. ; Knudson, Paula L. ; Saraykar, Smita S. ; Piller, Linda B. ; McCurdy, Sheryl A. ; Rianon, Nahid J.	Journal of the American Geriatrics Society	Excluded	Duplicate article
906	Factors Impacting Early Mobilization Following Hip Fracture: An Observational Study.	2021	Said, Catherine M ; Delahunt, Marisa ; Ciavarella, Vera ; Al Maliki, Doha ; Boys, Anne-Marie ; Vogrin, Sara ; Berney, Sue	Journal of geriatric physical therapy (2001)	Excluded	Excluded by title and abstract
907	Factors Impacting Early Mobilization Following Hip Fracture: An Observational Study.	2021	Said, Catherine M. ; Delahunt, Marisa ; Ciavarella, Vera ; Al Maliki, Doha ; Boys, Anne-Marie ; Vogrin, Sara ; Berney, Sue	Journal of Geriatric Physical Therapy	Excluded	Duplicate article
908	Factors of presenting an acute confusional syndrome after a hip fracture.	2021	Roche-Albero, Adrián ; Cassinello-Ogea, Concepción ; Martín-Hernández, Carlos	Injury	Excluded	Excluded by title and abstract
909	Factors of presenting an acute confusional syndrome after a hip fracture.	2021	Roche-Albero, Adrián ; Cassinello-Ogea, Concepción ; Martín-Hernández, Carlos	Injury	Excluded	Duplicate article
910	Factors predicting incidence of post-operative delirium in older people following hip fracture surgery: a systematic review and meta-analysis.	2017	Smith, T O ; Cooper, A ; Peryer, G ; Griffiths, R ; Fox, C ; Cross, J	International journal of geriatric psychiatry	Excluded	Wrong study design
911	Factors predicting incidence of post-operative delirium in older people following hip fracture surgery: a systematic review and meta-analysis.	2017	Smith, T. O. ; Cooper, A. ; Peryer, G. ; Griffiths, R. ; Fox, C. ; Cross, J.	International Journal of Geriatric Psychiatry	Excluded	Duplicate article
912	Factors predicting perioperative delirium and acute exacerbation of behavioral and psychological symptoms of dementia based on admission data in elderly patients with proximal femoral fracture: A retrospective study.	2016	Tanaka, Tomohiro	Geriatrics & gerontology international	Excluded	Excluded by title and abstract
913	Factors predicting perioperative delirium and acute exacerbation of behavioral and psychological symptoms of dementia based on admission data in elderly patients with proximal femoral fracture: A retrospective study.	2016	Tanaka, Tomohiro	Geriatrics & Gerontology International	Excluded	Duplicate article
914	Factors predictive of functional outcomes and quality of life in patients with fragility hip fracture: A retrospective cohort study.	2023	Kang, Mun Jeong ; Kim, Bo Ryun ; Lee, Sang Yoon ; Beom, Jaewon ; Choi, Jun Hwan ; Lim, Jae-Young	Medicine	Excluded	Excluded by title and abstract
915	Factors that influence functional prognosis in elderly patients with hip fracture.	2001	Takayama, S ; Iki, M ; Kusaka, Y ; Takagi, H ; Tamaki, S	Environmental health and preventive medicine	Excluded	Excluded by title and abstract
916	Factors that influence recovery from hip fracture during hospitalization.	1990	Barangan JD	Orthopaedic Nursing	Excluded	Excluded by title and abstract
917	Factors which influence mortality after subcapital hip fracture.	1992	Wood, D J ; Ions, G K ; Quinby, J M ; Gale, D W ; Stevens, J	The Journal of bone and joint surgery. British volume	Excluded	Excluded by title and abstract
918	Failure of closed reduction after dislocation of Austin Moore hemiarthroplasty: an analysis of risk factors a 6-year follow-up study.	2010	Odumala, Abraham O ; Iqbal, Mohammed R ; Middleton, Robert G	The Journal of arthroplasty	Excluded	Excluded by title and abstract
919	Failure of closed reduction after dislocation of Austin Moore hemiarthroplasty: an analysis of risk factors a 6-year follow-up study.	2010	Odumala AO ; Iqbal MR ; Middleton RG ; Odumala, Abraham O ; Iqbal, Mohammed R ; Middleton, Robert G	Journal of Arthroplasty	Excluded	Duplicate article
920	Falls 6. Care and treatment following a fall.	2023	Nazarko, Linda	British Journal of Healthcare Assistants	Excluded	Excluded by title and abstract
921	Falls as One of the Atypical Presentations of COVID-19 in Older Population.	2021	Gawronska, Karolina ; Lorkowski, Jacek	Geriatric orthopaedic surgery & rehabilitation	Excluded	Excluded by title and abstract
922	Familial Alzheimer disease in Latinos: interaction between APOE, stroke, and estrogen replacement.	2006	Rippon, G A ; Tang, M X ; Lee, J H ; Lantigua, R ; Medrano, M ; Mayeux, R	Neurology	Excluded	Excluded by title and abstract
923	Fascia iliaca block prophylaxis for hip fracture patients at risk for delirium: a randomized placebo-controlled study.	2009	Mouzopoulos, George ; Vasiliadis, George ; Lasanianos, Nikolaos ; Nikolaras, George ; Morakis, Emanouil ; Kaminaris, Michalis	Journal of orthopaedics and traumatology : official journal of the Italian Society of Orthopaedics and Traumatology	Excluded	Excluded by title and abstract
924	Fascia iliaca compartment block as a preoperative analgesic in elderly patients with hip fractures - effects on cognition.	2019	Wennberg, Pär ; Möller, Margareta ; Herlitz, Johan ; Kenne Sarenmalm, Elisabeth	BMC geriatrics	Excluded	Excluded by title and abstract
925	Fascia iliaca compartment block as a preoperative analgesic in elderly patients with hip fractures - effects on cognition.	2019	Wennberg, Pär ; Möller, Margareta ; Herlitz, Johan ; Kenne Sarenmalm, Elisabeth	BMC Geriatrics	Excluded	Duplicate article
926	Fascia iliaca compartment block can reduce the incidence of early post-operative cognitive impairment in elderly patients with high-risk hip replacement.	2022	Tang, Li ; Li, Bo ; Guo, Shun ; Zhao, Xiaoyong ; He, Binbin ; Liu, Weiwei ; Xia, Rui	Frontiers in aging neuroscience	Excluded	Excluded by title and abstract
927	Fascia iliaca compartment block can reduce the incidence of early post-operative cognitive impairment in elderly patients with high-risk hip replacement.	2022	Li Tang ; Bo Li ; Shun Guo ; Xiaoyong Zhao ; Binbin He ; Weiwei Liu ; Rui Xia	Frontiers in Aging Neuroscience	Excluded	Duplicate article
928	Fast-track care for patients with suspected hip fracture.	2011	Larsson, Glenn ; Holgers, Kajsa-Mia	Injury	Excluded	Excluded by title and abstract
929	Fast-track care for patients with suspected hip fracture.	2011	Larsson G ; Holgers KM	Injury	Excluded	Duplicate article
930	Fatal hypothermia: an analysis from a sub-arctic region.	2012	Brﾃ､ndström, Helge ; Eriksson, Anders ; Giesbrecht, Gordon ; Angquist, Karl-Axel ; Haney, Michael	International journal of circumpolar health	Excluded	Excluded by title and abstract
931	Fatty Acid-Binding Protein 3 in Cerebrospinal Fluid of Hip Fracture Patients with Delirium.	2020	Neerland, Bjørn Erik ; Halaas, Nathalie Bodd ; Idland, Ane Victoria ; Henjum, Kristi ; Blennow, Kaj ; Zetterberg, Henrik ; Watne, Leiv Otto	Journal of Alzheimer's Disease	Excluded	Excluded by title and abstract
932	Feasibility and accuracy of bedside transthoracic echocardiography in diagnosis of acute proximal aortic dissection.	2015	Sobczyk, Dorota ; Nycz, Krzysztof	Cardiovascular ultrasound	Excluded	Excluded by title and abstract
933	Feasibility of Goal-Directed Fluid Therapy in Patients with Transcatheter Aortic Valve Replacement - An Ambispective Analysis.	2024	Trauzeddel, Ralf Felix ; Nordine, Michael ; Fucini, Giovanni B ; Sander, Michael ; Dreger, Henryk ; Stangl, Karl ; Treskatsch, Sascha ; Habicher, Marit	Brazilian journal of cardiovascular surgery	Excluded	Excluded by title and abstract
934	Femoral and Lateral Femoral Cutaneous Nerve Block as Anesthesia for High-Risk Intertrochanteric Fracture Repair Patients.	2022	Klimkiewicz, Jakub ; Klimkiewicz, Anna ; Gutowski, Mateusz ; Rustecki, Bartosz ; Kochanowski, Dymitr ; Ryczek, Robert ; Lubas, Arkadiusz	Journal of clinical medicine	Excluded	Excluded by title and abstract
935	Femoral neck fractures: evidence versus beliefs about predictors of outcome.	2009	Zlowodzki, Michael ; Tornetta, Paul, 3rd ; Haidukewych, George ; Hanson, Beate P ; Petrisor, Brad ; Swiontkowski, Marc F ; Schemitsch, Emil H ; Giannoudis, Peter V ; Bhandari, Mohit	Orthopedics	Excluded	Excluded by title and abstract
936	Femoral neck's fracture in Fahr's Syndrome: case report.	2016	Sallﾃｬ, Marcello ; D'Arienzo, Antonio ; Bonanno, Mariella ; Morello, Salvatore ; Sanfilippo, Antonino ; Mauro, Giulia Letizia ; D'Arienzo, Michele	Clinical cases in mineral and bone metabolism : the official journal of the Italian Society of Osteoporosis, Mineral Metabolism, and Skeletal Diseases	Excluded	Excluded by title and abstract
937	Femoral Nerve Block Decreases Postoperative Delirium After Total Knee Replacement.	2012	Hoffmeister, Ellen	Lippincott's Bone & Joint Newsletter	Excluded	Excluded by title and abstract
938	Femoral nerve block in a representative sample of elderly people with hip fracture: A randomised controlled trial.	2017	Unneby, Anna ; Svensson, Olle ; Gustafson, Yngve ; Olofsson, Birgitta	Injury	Excluded	Excluded by title and abstract
939	Finite element method-based simulation on bone fracture fixation configuration factors for biodegradable embossed locking compression plate.	2024	Chandra, Girish ; Pandey, Ajay ; Singh, Ashish Kumar ; Singh, Gourav ; Tipan, Nilesh	Computer methods in biomechanics and biomedical engineering	Excluded	Excluded by title and abstract
940	Fluid accumulation threshold measured by acute body weight change after admission in general surgical intensive care units: how much should be concerning?	2015	Chittawatanarat, Kaweesak ; Pichaiya, Todsaporn ; Chandacham, Kamtone ; Jirapongchareonlap, Tidarat ; Chotirosniramit, Narain	Therapeutics and clinical risk management	Excluded	Excluded by title and abstract
941	Fluoxetine for reducing postoperative cognitive dysfunction in elderly patients after total knee replacement: study protocol for a single-centre, double-blind, randomised, parallel-group, superiority, placebo-controlled trial.	2022	Lin, Daoyi ; Yu, Lulu ; Chen, Jiaxin ; Ye, Hong ; Wu, Yushan ; Yao, Yusheng	BMJ open	Excluded	Excluded by title and abstract
942	Fractures in the elderly: when is hip replacement a necessity?	2011	Antapur, Prasad ; Mahomed, Nizar ; Gandhi, Rajiv	Clinical interventions in aging	Excluded	Excluded by title and abstract
943	Fractures of the pubic rami. Epidemiology and five-year survival.	2001	Hill, R M ; Robinson, C M ; Keating, J F	The Journal of bone and joint surgery. British volume	Excluded	Excluded by title and abstract
944	Fractures of the pubic rami: epidemiology and five-year survival.	2001	Hill RMF ; Robinson CM ; Keating JF	Journal of Bone & Joint Surgery, British Volume	Excluded	Excluded by title and abstract
945	Fragility Fracture Risk in Elderly Patients With Cervical Myelopathy.	2019	Horowitz, Jason A ; Puvanesarajah, Varun ; Jain, Amit ; Raad, Micheal ; Gjolaj, Joseph P ; Shen, Francis H ; Hassanzadeh, Hamid	Spine	Excluded	Excluded by title and abstract
946	Fragility Fracture Risk in Elderly Patients With Cervical Myelopathy.	2019	Horowitz, Jason A. ; Puvanesarajah, Varun ; Jain, Amit ; Raad, Micheal ; Gjolaj, Joseph P. ; Shen, Francis H. ; Hassanzadeh, Hamid	Spine (03622436)	Excluded	Duplicate article
947	FRAIL Questionnaire Screening Tool and Short-Term Outcomes in Geriatric Fracture Patients.	2017	Gleason, Lauren Jan ; Benton, Emily A ; Alvarez-Nebreda, M Loreto ; Weaver, Michael J ; Harris, Mitchel B ; Javedan, Houman	Journal of the American Medical Directors Association	Excluded	Excluded by title and abstract
948	FRAIL Questionnaire Screening Tool and Short-Term Outcomes in Geriatric Fracture Patients.	2017	Gleason, Lauren Jan ; Benton, Emily A. ; Alvarez-Nebreda, M. Loreto ; Weaver, Michael J. ; Harris, Mitchel B. ; Javedan, Houman	Journal of the American Medical Directors Association	Excluded	Duplicate article
949	Frailty and post-operative delirium influence on functional status in patients with hip fracture: the GIOG 2.0 study.	2023	Gandossi, Chiara Maria ; Zambon, Antonella ; Ferrara, Maria Cristina ; Tassistro, Elena ; Castoldi, Giuseppe ; Colombo, Francesca ; Mussi, Chiara ; Martini, Emilio ; Sergi, Giuseppe ; Coin, Alessandra ; Zatti, Giovanni ; Trevisan, Caterina ; Volpato, Stefano ; Ungar, Andrea ; Bellelli, Giuseppe ; GIOG 2.0 Study Group, Società Italiana di Gerontologia e Geriatria (SIGG)	Aging clinical and experimental research	Excluded	Excluded by title and abstract
950	Frailty and post-operative delirium influence on functional status in patients with hip fracture: the GIOG 2.0 study.	2023	Gandossi, Chiara Maria ; Zambon, Antonella ; Ferrara, Maria Cristina ; Tassistro, Elena ; Castoldi, Giuseppe ; Colombo, Francesca ; Mussi, Chiara ; Martini, Emilio ; Sergi, Giuseppe ; Coin, Alessandra ; Zatti, Giovanni ; Trevisan, Caterina ; Volpato, Stefano ; Ungar, Andrea ; Bellelli, Giuseppe ; Lunardelli, Maria Lia ; Benvenuti, Enrico ; Maggi, Stefania ; Pilotto, Alberto ; Barone, Antonella	Aging Clinical & Experimental Research	Excluded	Duplicate article
951	Frailty assessment using photographs in patients undergoing transcatheter aortic valve replacement.	2024	Hiruma, Takashi ; Saji, Mike ; Izumi, Yuki ; Higuchi, Ryosuke ; Takamisawa, Itaru ; Shimizu, Jun ; Nanasato, Mamoru ; Shimokawa, Tomoki ; Isobe, Mitsuaki	Journal of cardiology	Excluded	Excluded by title and abstract
952	Frailty, length of stay and cost in hip fracture patients.	2023	Wong, Beatrix Ling Ling ; Chan, Yiong Huak ; O'Neill, Gavin Kane ; Murphy, Diarmuid ; Merchant, Reshma Aziz	Osteoporosis International	Excluded	Excluded by title and abstract
953	Frailty, post-operative delirium and functional status at discharge in patients with hip fracture.	2021	Gandossi, Chiara Maria ; Zambon, Antonella ; Oliveri, Giulia ; Codognola, Martina ; Szabo, Hajnalka ; Cazzulani, Ilaria ; Ferrara, Maria Cristina ; Mottadelli, Chiara ; Galeazzi, Marianna ; Amoroso, Isabella ; Zarcone, Cristina ; Principato, Giulia ; Corsi, Maurizio ; Mazzola, Paolo ; Zatti, Giovanni ; Foti, Giuseppe ; Bellelli, Giuseppe	International journal of geriatric psychiatry	Excluded	Comparison not based on delirium
954	Frailty, post-operative delirium and functional status at discharge in patients with hip fracture.	2021	Gandossi, Chiara Maria ; Zambon, Antonella ; Oliveri, Giulia ; Codognola, Martina ; Szabo, Hajnalka ; Cazzulani, Ilaria ; Ferrara, Maria Cristina ; Mottadelli, Chiara ; Galeazzi, Marianna ; Amoroso, Isabella ; Zarcone, Cristina ; Principato, Giulia ; Corsi, Maurizio ; Mazzola, Paolo ; Zatti, Giovanni ; Foti, Giuseppe ; Bellelli, Giuseppe	International Journal of Geriatric Psychiatry	Excluded	Duplicate article
955	Frequency and Consequences of Cognitive Impairmentin Patients Underwent Transcatheter Aortic Valve Implantation.	2018	Yanagisawa, Ryo ; Tanaka, Makoto ; Yashima, Fumiaki ; Arai, Takahide ; Kohno, Takashi ; Shimizu, Hideyuki ; Fukuda, Keiichi ; Naganuma, Toru ; Mizutani, Kazuki ; Araki, Motoharu ; Tada, Norio ; Yamanaka, Futoshi ; Shirai, Shinichi ; Tabata, Minoru ; Ueno, Hiroshi ; Takagi, Kensuke ; Higashimori, Akihiro ; Watanabe, Yusuke ; Yamamoto, Masanori ; Hayashida, Kentaro	The American journal of cardiology	Excluded	Excluded by title and abstract
956	Frequency, duration, and type of physiotherapy in the week after hip fracture surgery - analysis of implications for discharge home, readmission, survival, and recovery of mobility.	2023	Almilaji, Orouba ; Ayis, Salma ; Goubar, Aicha ; Beaupre, Lauren ; Cameron, Ian D ; Milton-Cole, Rhian ; Gregson, Celia L ; Johansen, Antony ; Kristensen, Morten Tange ; Magaziner, Jay ; Martin, Finbarr C ; Sackley, Catherine ; Sadler, Euan ; Smith, Toby O ; Sobolev, Boris ; Sheehan, Katie J	Physiotherapy	Excluded	Excluded by title and abstract
957	Frequency, duration, and type of physiotherapy in the week after hip fracture surgery-analysis of implications for discharge home, readmission, survival, and recovery of mobility.	2023	Almilaji, Orouba ; Ayis, Salma ; Goubar, Aicha ; Beaupre, Lauren ; Cameron, Ian D. ; Milton-Cole, Rhian ; Gregson, Celia L. ; Johansen, Antony ; Kristensen, Morten Tange ; Magaziner, Jay ; Martin, Finbarr C. ; Sackley, Catherine ; Sadler, Euan ; Smith, Toby O. ; Sobolev, Boris ; Sheehan, Katie J.	Physiotherapy	Excluded	Excluded by title and abstract
958	Frequency, risk factors, and prognosis of prolonged delirium in elderly patients after hip fracture surgery.	2011	Lee, Kyung-Hag ; Ha, Yong-Chan ; Lee, Young-Kyun ; Kang, Hyun ; Koo, Kyung-Hoi	Clinical orthopaedics and related research	Excluded	Comparison not based on delirium
959	Frequency, risk factors, and prognosis of prolonged delirium in elderly patients after hip fracture surgery.	2011	Lee, Kyung-Hag ; Ha, Yong-Chan ; Lee, Young-Kyun ; Kang, Hyun ; Koo, Kyung-Hoi	Clinical Orthopaedics & Related Researchﾂｮ	Excluded	Duplicate article
960	From emergency department to operating room: interventional analgesia techniques for hip fractures.	2021	Garip, Levin ; Balocco, Angela L ; Van Boxstael, Sam	Current opinion in anaesthesiology	Excluded	Excluded by title and abstract
961	From the 90's to now: A brief historical perspective on more than two decades of estrogen neuroprotection.	2016	Engler-Chiurazzi, E B ; Singh, M ; Simpkins, J W	Brain research	Excluded	Excluded by title and abstract
962	Functional gain of hip fracture patients in different cognitive and functional groups.	2002	Beloosesky, Yichayaou ; Grinblat, Josef ; Epelboym, Boris ; Weiss, Avraham ; Grosman, Boris ; Hendel, David	Clinical rehabilitation	Excluded	Excluded by title and abstract
963	Functional impairment assessed by the Barthel Index influenced outcomes after transcatheter aortic valve implantation.	2020	El Garhy, Mohammad ; Owais, Tamer ; Abdulrahman, Mohamed ; Schreiber, Torsten ; Schulze, Christian ; Lauer, Bernward ; Kuntze, Thomas	Scandinavian cardiovascular journal : SCJ	Excluded	Excluded by title and abstract
964	Functional level after rehabilitation of 552 patients with hip fracture.	1998	Martinez RB ; Portoles JMM ; Oller ED ; Lopez FO ; Recto FE	Rehabilitación	Excluded	Excluded by title and abstract
965	Functional outcome after hip fracture in Japan.	1998	Kitamura, S ; Hasegawa, Y ; Suzuki, S ; Sasaki, R ; Iwata, H ; Wingstrand, H ; Thorngren, K G	Clinical orthopaedics and related research	Excluded	Excluded by title and abstract
966	Functional Outcomes After Hip Fracture in Independent Community-Dwelling Patients.	2019	Ouellet, Jennifer A ; Ouellet, Gregory M ; Romegialli, Alison M ; Hirsch, Marilyn ; Berardi, Lisa ; Ramsey, Christine M ; Cooney, Leo M, Jr ; Walke, Lisa M	Journal of the American Geriatrics Society	Excluded	Excluded by title and abstract
967	Functional Outcomes After Hip Fracture in Independent Community窶織welling Patients.	2019	Ouellet, Jennifer A. ; Ouellet, Gregory M. ; Romegialli, Alison M. ; Hirsch, Marilyn ; Berardi, Lisa ; Ramsey, Christine M. ; Cooney Jr, Leo M. ; Walke, Lisa M.	Journal of the American Geriatrics Society	Excluded	Excluded by title and abstract
968	Functional recovery after hip fracture: the combined effects of depressive symptoms, cognitive impairment, and delirium.	2008	Givens, Jane L ; Sanft, Tara B ; Marcantonio, Edward R	Journal of the American Geriatrics Society	Excluded	Excluded by title and abstract
969	Functional recovery after hip fracture: the combined effects of depressive symptoms, cognitive impairment, and delirium.	2008	Givens JL ; Sanft TB ; Marcantonio ER	Journal of the American Geriatrics Society	Excluded	Duplicate article
970	Functionality, comorbidity, complication & surgery of hip fracture in older adults by age distribution.	2018	Jiménez-Mola, Sonia ; Calvo-Lobo, César ; Idoate-Gil, Javier ; Seco-Calvo, Jesús	Revista da Associacao Medica Brasileira (1992)	Excluded	Excluded by title and abstract
971	Future therapeutic developments of estrogen use.	1995	Fillit, H	Journal of clinical pharmacology	Excluded	Excluded by title and abstract
972	Gait Reacquisition Rate, Home Outcome Rate, and Gait Prognosis in Patients with Femoral Neck Fractures and Mental Illness - A Multicenter Study.	2020	Uezono, Sae ; Ishibashi, Yusuke ; Kuramochi, Shouichi ; Kaganoi, Seiji ; Ikeda, Takuhiro ; Shimohira, Takahiro ; Katoh, Munenori	Progress in rehabilitation medicine	Excluded	Excluded by title and abstract
973	Gender differences and cognitive aspects on functional outcome after hip fracture--a 2 years' follow-up of 2,134 patients.	2009	Samuelsson, Bodil ; Hedström, Margareta I ; Ponzer, Sari ; Söderqvist, Anita ; Samnegård, Eva ; Thorngren, Karl-Göran ; Cederholm, Tommy ; Sääf, Maria ; Dalen, Nils	Age and ageing	Excluded	Excluded by title and abstract
974	Gender differences in functioning after hip fracture.	2006	Hawkes, William G ; Wehren, Lois ; Orwig, Denise ; Hebel, J Richard ; Magaziner, Jay	The journals of gerontology. Series A, Biological sciences and medical sciences	Excluded	Excluded by title and abstract
975	General anesthesia is an acceptable choice for hip fracture surgery.	2023	Schwenk, Eric S ; McCartney, Colin Jl	Regional anesthesia and pain medicine	Excluded	Excluded by title and abstract
976	General versus regional anaesthesia for hip fracture surgery: a meta-analysis of randomized trials.	2000	Urwin, S C ; Parker, M J ; Griffiths, R	British journal of anaesthesia	Excluded	Excluded by title and abstract
977	General versus regional anaesthesia for hip fracture surgery: a meta-analysis of randomized trials.	2000	Urwin, S C ; Parker, M J ; Griffiths, R	BJA: The British Journal of Anaesthesia	Excluded	Duplicate article
978	General versus spinal anaesthesia and postoperative delirium in an orthogeriatric population.	2016	Ilango, Sivarajah ; Pulle, Ranjeev Chrys ; Bell, Jack ; Kuys, Suzanne S	Australasian journal on ageing	Excluded	No diagnostic criteria for delirium
979	General versus spinal anaesthesia and postoperative delirium in an orthogeriatric population.	2016	Ilango, Sivarajah ; Pulle, Ranjeev Chrys ; Bell, Jack ; Kuys, Suzanne S	Australasian Journal on Ageing	Excluded	Duplicate article
980	General versus spinal anesthesia for the elderly hip fractured patient.	2019	Kowark, Ana ; Rossaint, Rolf ; Coburn, Mark	Current opinion in anaesthesiology	Excluded	Excluded by title and abstract
981	Gene-Specific DNA Methylation Linked to Postoperative Cognitive Dysfunction in Apolipoprotein E3 and E4 Mice.	2021	Schenning, Katie J ; Holden, Sarah ; Davis, Brett A ; Mulford, Amelia ; Nevonen, Kimberly A ; Quinn, Joseph F ; Raber, Jacob ; Carbone, Lucia ; Alkayed, Nabil J	Journal of Alzheimer's disease : JAD	Excluded	Excluded by title and abstract
982	Genetic Insights on the Relation ofﾂVascular Risk Factors and CervicalﾂArtery Dissection.	2023	Le Grand, Quentin ; Ecker Ferreira, Leslie ; Metso, Tiina M ; Schilling, Sabrina ; Tatlisumak, Turgut ; Grond-Ginsbach, Caspar ; Engelter, Stefan T ; Lyrer, Philippe ; Majersik, Jennifer J ; Worrall, Bradford B ; Southerland, Andrew M ; Markus, Hugh S ; Lathrop, Mark ; Thijs, Vincent ; Leys, Didier ; Amouyel, Philippe ; Dallongeville, Jean ; Dichgans, Martin ; Pezzini, Alessandro ; Bersano, Anna …	Journal of the American College of Cardiology	Excluded	Excluded by title and abstract
983	Genetic polymorphisms in the DRD2, DRD3, and SLC6A3 gene in elderly patients with delirium.	2010	van Munster, Barbara C ; Yazdanpanah, Mojgan ; Tanck, Michael W T ; de Rooij, Sophia E J A ; van de Giessen, Elsmarieke ; Sijbrands, Eric J G ; Zwinderman, Aeilko H ; Korevaar, Johanna C	American journal of medical genetics. Part B, Neuropsychiatric genetics : the official publication of the International Society of Psychiatric Genetics	Excluded	Excluded by title and abstract
984	Geriatric assessment in the prediction of delirium and long-term survival after transcatheter aortic valve implantation.	2021	van der Wulp, Kees ; van Wely, Marleen H ; Schoon, Yvonne ; Vart, Priya ; Olde Rikkert, Marcel G M ; Morshuis, Wim J ; van Royen, Niels ; Radboudumc TAVI working group	The Journal of thoracic and cardiovascular surgery	Excluded	Excluded by title and abstract
985	Geriatric distal femoral fractures: post-operative complications and nine-year mortality-a retrospective analysis of two tertiary trauma centres.	2024	Delgadillo, Camilo A ; Rojas Lievano, Jorge ; Olarte, Carlos M	International orthopaedics	Excluded	Excluded by title and abstract
986	Geriatric Interdisciplinary Home Rehabilitation After Hip Fracture in People with Dementia - A Subgroup Analysis of a Randomized Controlled Trial.	2020	Karlsson, åa ; Berggren, Monica ; Olofsson, Birgitta ; Stenvall, Michael ; Gustafson, Yngve ; Nordström, Peter ; Lindelöf, Nina	Clinical interventions in aging	Excluded	Excluded by title and abstract
987	Geriatric nutritional risk index as the prognostic factor in older patients with fragility hip fractures.	2023	Tsutsui, T ; Fujiwara, T ; Matsumoto, Y ; Kimura, A ; Kanahori, M ; Arisumi, S ; Oyamada, A ; Ohishi, M ; Ikuta, K ; Tsuchiya, K ; Tayama, N ; Tomari, S ; Miyahara, H ; Mae, T ; Hara, T ; Saito, T ; Arizono, T ; Kaji, K ; Mawatari, T ; Fujiwara, M ; Takasaki, M ; Shin, K ; Ninomiya, K ; Nakaie, K ; Antoku, Y ; Iwamoto, Y ; Nakashima, Y	Osteoporosis international : a journal established as result of cooperation between the European Foundation for Osteoporosis and the National Osteoporosis Foundation of the USA	Excluded	Excluded by title and abstract
988	Geriatric Pain Protocol: Impact of Multimodal Pain Care for Elderly Orthopedic Trauma Patients.	2024	Andujo, Paulina ; Yue, Kelsey ; McKelvey, Karma ; Dornan, Grant J. ; Breda, Kathleen	Topics in Pain Management	Excluded	Excluded by title and abstract
989	Geriatric patients with dementia show increased mortality and lack of functional recovery after hip fracture treated with hemiprosthesis.	2022	Schuetze, Konrad ; Eickhoff, Alexander ; Rutetzki, Kim-Sarah ; Richter, Peter H ; Gebhard, Florian ; Ehrnthaller, Christian	European journal of trauma and emergency surgery : official publication of the European Trauma Society	Excluded	Excluded by title and abstract
990	Geriatric patients with dementia show increased mortality and lack of functional recovery after hip fracture treated with hemiprosthesis.	2022	Schuetze, Konrad ; Eickhoff, Alexander ; Rutetzki, Kim-Sarah ; Richter, Peter H. ; Gebhard, Florian ; Ehrnthaller, Christian	European Journal of Trauma & Emergency Surgery	Excluded	Duplicate article
991	Geriatric Patients with Hip Fracture: Frailty and Other Risk Factors Affecting the Outcome.	2018	Vasu, Bindu K ; Ramamurthi, Kruthika P ; Rajan, Sunil ; George, Mathew	Anesthesia, essays and researches	Excluded	Excluded by title and abstract
992	Geriatric Syndromes in Older Surgical Patients: A Literature Review.	2013	McRae, P J ; Mudge, A M ; Peel, N M ; Walker, P J	The Journal of frailty & aging	Excluded	Excluded by title and abstract
993	Geriatric trauma G-60 falls with hip fractures: A pilot study of acute pain management using femoral nerve fascia iliac blocks.	2015	Mangram, Alicia J ; Oguntodu, Olakunle F ; Hollingworth, Alexandra K ; Prokuski, Laura ; Steinstra, Arleen ; Collins, Mary ; Sucher, Joseph F ; Ali-Osman, Francis ; Dzandu, James K	The journal of trauma and acute care surgery	Excluded	Excluded by title and abstract
994	Geriatrics Literature 2016 Year in Review.	2017	Willham, Kaitlin ; Covinsky, Kenneth ; Widera, Eric	Journal of the American Geriatrics Society	Excluded	Excluded by title and abstract
995	Gestational pituitary apoplexy: Case series and review of the literature.	2019	Jemel, Manel ; Kandara, Hajer ; Riahi, Mariem ; Gharbi, Radhouane ; Nagi, Sonia ; Kamoun, Ines	Journal of gynecology obstetrics and human reproduction	Excluded	Excluded by title and abstract
996	Girdlestone procedure: when and why.	2012	Cordero-Ampuero, José	Hip international : the journal of clinical and experimental research on hip pathology and therapy	Excluded	Excluded by title and abstract
997	Girdlestone procedure: when and why.	2012	Cordero-Ampuero, José	Hip International	Excluded	Duplicate article
998	Girdlestones excision arthroplasty: current update.	2011	Basu, I ; Howes, M ; Jowett, C ; Levack, B	International journal of surgery (London, England)	Excluded	Excluded by title and abstract
999	Global Research Trends in Postoperative Delirium and Its Risk Factors: A Bibliometric and Visual Analysis.	2024	Liu, Xing ; Huangfu, Zhao ; Zhang, Xiao ; Ma, Taohong	Journal of perianesthesia nursing : official journal of the American Society of PeriAnesthesia Nurses	Excluded	Excluded by title and abstract
1000	Global Sagittal Angle and T9-tilt seem to be the most clinically and functionally relevant global alignment parameters in patients with Adult Spinal Deformity.	2024	Nassim, Nabil ; Mekhael, Elio ; Rachkidi, Rami El ; Saadé, Maria ; Ayoub, Elma ; Rteil, Ali ; Jaber, Elena ; Chaaya, Celine ; Rehayem, Rami ; Abi Nahed, Julien ; Karam, Mohamad ; Ghanem, Ismat ; Massaad, Abir ; Assi, Ayman	Brain & spine	Excluded	Excluded by title and abstract
1001	Glucocorticoid receptor haplotype is associated with a decreased risk of delirium in the elderly.	2011	Manenschijn, L ; van Rossum, E F C ; Jetten, A M ; de Rooij, S E ; van Munster, B C	American journal of medical genetics. Part B, Neuropsychiatric genetics : the official publication of the International Society of Psychiatric Genetics	Excluded	Excluded by title and abstract
1002	Gray matter volume in women with the BRCA mutation with and without ovarian removal: evidence for increased risk of late-life Alzheimer's disease or dementia.	2024	Witt, Suzanne T ; Brown, Alana ; Gravelsins, Laura ; Engström, Maria ; Classon, Elisabet ; Lykke, Nina ; åall-Lundqvist, Elisabeth ; Theodorsson, Elvar ; Ernerudh, Jan ; Kjölhede, Preben ; Einstein, Gillian	Menopause (New York, N.Y.)	Excluded	Excluded by title and abstract
1003	Greater endogenous estrogen exposure is associated with longer telomeres in postmenopausal women at risk for cognitive decline.	2011	Lin, Jue ; Kroenke, Candyce H ; Epel, Elissa ; Kenna, Heather A ; Wolkowitz, Owen M ; Blackburn, Elizabeth ; Rasgon, Natalie L	Brain research	Excluded	Excluded by title and abstract
1004	Grip Strength as a Predictor of the Functional Outcome of Hip-Fracture Patients.	2021	Hashida, Ryuki ; Matsuse, Hiroo ; Bekki, Masafumi ; Iwanaga, Sohei ; Higuchi, Takahiro ; Hirakawa, Yohei ; Kubota, Asami ; Imagawa, Hiromi ; Muta, Yoko ; Miruno, Yumi ; Minamitani, Kazuhito ; Shiba, Naoto	The Kurume medical journal	Excluded	Excluded by title and abstract
1005	Grip Strength is a Predictor for Subsyndromal Delirium Among Older Adults Following Joint Replacement.	2023	Qian, Jiawei ; Shen, Xiulan ; Gao, Xin ; Sun, Qiuhua	Clinical interventions in aging	Excluded	Excluded by title and abstract
1006	Ground-Level Falls at Skilled Nursing Facilities Are Associated With More Serious Lower Extremity Injuries Compared With Home...14th Annual Academic Surgical Congress held on February 5-7, 2019, in Houston, Texas.	2020	Hasjim, Bima J. ; Grigorian, Areg ; Kuza, Catherine M. ; Schubl, Sebastian ; Barrios Jr, Cristobal ; Chin, Theresa L. ; Nahmias, Jeffry	International Journal of Lower Extremity Wounds	Excluded	Excluded by title and abstract
1007	Group B Streptococcus Bacteremia and Endocarditis in a Middle-Aged Male.	2021	McKenzie, Johnny M ; Pacheco, Lauren	Cureus	Excluded	Excluded by title and abstract
1008	Growth factor confusion.	2010	Dines, Joshua S	Arthroscopy : the journal of arthroscopic & related surgery : official publication of the Arthroscopy Association of North America and the International Arthroscopy Association	Excluded	Excluded by title and abstract
1009	Growth factor confusion...Arthroscopy. 2009 Nov;25(11):1206-13; Arthroscopy. 2010 Jan;26(1):50-7; Arthroscopy. 2009 Sep;25(9):941-2; author reply 942; Arthroscopy. 2008 Dec;24(12):1373-80	2010	Dines JS	Arthroscopy: The Journal of Arthroscopy & Related Surgery	Excluded	Excluded by title and abstract
1010	Guideline adherence by physicians for management of glucocorticoid-induced osteoporosis in Japan: a nationwide health insurance claims database study.	2022	Iki, M ; Fujimori, K ; Nakatoh, S ; Tamaki, J ; Ishii, S ; Okimoto, N ; Kamiya, K ; Ogawa, S	Osteoporosis international : a journal established as result of cooperation between the European Foundation for Osteoporosis and the National Osteoporosis Foundation of the USA	Excluded	Excluded by title and abstract
1011	Günther Tulip and Celect IVC filters in multiple-trauma patients.	2009	Rosenthal, David ; Kochupura, Paul V ; Wellons, Eric D ; Burkett, Allison B ; Methodius-Rayford, Walaya C	Journal of endovascular therapy : an official journal of the International Society of Endovascular Specialists	Excluded	Excluded by title and abstract
1012	Haloperidol prophylaxis for elderly hip-surgery patients at risk for delirium: a randomized placebo-controlled study.	2005	Kalisvaart, Kees J ; de Jonghe, Jos F M ; Bogaards, Marja J ; Vreeswijk, Ralph ; Egberts, Toine C G ; Burger, Bart J ; Eikelenboom, Piet ; van Gool, Willem A	Journal of the American Geriatrics Society	Excluded	Excluded by title and abstract
1013	Haloperidol prophylaxis for elderly hip-surgery patients at risk for delirium: a randomized placebo-controlled study.	2005	Kalisvaart KJ ; de Jonghe JF ; Bogaards MJ ; Vreeswijk R ; Egberts TC ; Burger BJ ; Eikelenboom P ; van Gool WA	Journal of the American Geriatrics Society	Excluded	Duplicate article
1014	Healing of fracture nonunions treated with low-intensity pulsed ultrasound (LIPUS): A systematic review and meta-analysis.	2017	Leighton, Ross ; Watson, J Tracy ; Giannoudis, Peter ; Papakostidis, Costas ; Harrison, Andrew ; Steen, R Grant	Injury	Excluded	Excluded by title and abstract
1015	Health economic implications of perioperative delirium in older patients after surgery for a fragility hip fracture.	2015	Zywiel, Michael G ; Hurley, Richard T ; Perruccio, Anthony V ; Hancock-Howard, Rebecca L ; Coyte, Peter C ; Rampersaud, Y Raja	The Journal of bone and joint surgery. American volume	Excluded	Excluded by title and abstract
1016	Health economic implications of perioperative delirium in older patients after surgery for a fragility hip fracture.	2015	Zywiel, Michael G ; Hurley, Richard T ; Perruccio, Anthony V ; Hancock-Howard, Rebecca L ; Coyte, Peter C ; Rampersaud, Y Raja	Journal of Bone & Joint Surgery, American Volume	Excluded	Duplicate article
1017	Health-related quality of life after minimal-invasive treatment of aortic valve stenosis in the elderly.	2024	Andrási, Terézia B ; Schellenberg, Celine ; Vasiloi, Alina ; Glück, Alannah C	Journal of thoracic disease	Excluded	Excluded by title and abstract
1018	Hemoglobin Concentration and Post-Operative Delirium in Elderly Patients Undergoing Femoral Neck Fracture Surgery.	2022	Liu, Yu-Mei ; Huang, Hui ; Gao, Jie ; Zhou, Jian ; Chu, Hai-Chen	Frontiers in medicine	Excluded	Outcome was not a risk factor
1019	Heparin-induced thrombocytopenia in the cardiac patient: 10 points to help the physician.	2011	Rice, Lawrence	Methodist DeBakey cardiovascular journal	Excluded	Excluded by title and abstract
1020	Hereditary Ovarian Cancer and Risk Reduction.	2017	Andrews, Lesley ; Mutch, David G	Best practice & research. Clinical obstetrics & gynaecology	Excluded	Excluded by title and abstract
1021	High Incidence of Intraoperative Fractures With a Specific Cemented Stem Following Intracapsular Displaced Hip Fracture.	2020	Laflamme, Melissa ; Angers, Michèle ; Vachon, Jessica ; Pomerleau, Veronica ; Arteau, Annie	The Journal of arthroplasty	Excluded	Excluded by title and abstract
1022	High Incidence of Intraoperative Fractures With a Specific Cemented Stem Following Intracapsular Displaced Hip Fracture.	2020	Laflamme, Melissa ; Angers, Michèle ; Vachon, Jessica ; Pomerleau, Veronica ; Arteau, Annie	Journal of Arthroplasty	Excluded	Duplicate article
1023	High risk of cognitive and functional decline after postoperative delirium. A three-year prospective study.	2008	Bickel, Horst ; Gradinger, Reiner ; Kochs, Eberhard ; Förstl, Hans	Dementia and geriatric cognitive disorders	Excluded	Excluded by title and abstract
1024	High risk of cognitive and functional decline after postoperative delirium. A three-year prospective study.	2008	Bickel, Horst ; Gradinger, Reiner ; Kochs, Eberhard ; Förstl, Hans	Dementia & Geriatric Cognitive Disorders	Excluded	Duplicate article
1025	High versus low blood pressure targets for cardiac surgery while on cardiopulmonary bypass.	2022	Kotani, Yuki ; Kataoka, Yuki ; Izawa, Junichi ; Fujioka, Shoko ; Yoshida, Takuo ; Kumasawa, Junji ; Kwong, Joey Sw	The Cochrane database of systematic reviews	Excluded	Excluded by title and abstract
1026	Highly Crosslinked Polyethylene Liners Have Negligible Wear at 10 Years: A Radiostereometric Analysis Study.	2022	Campbell, David G ; Callary, Stuart A	Clinical orthopaedics and related research	Excluded	Excluded by title and abstract
1027	Highly Crosslinked Polyethylene Liners Have Negligible Wear at 10 Years: A Radiostereometric Analysis Study.	2022	Campbell, David G. BM, FRACS, ; Callary, Stuart A. BAppSc, ; Campbell, David G ; Callary, Stuart A	Clinical Orthopaedics & Related Researchﾂｮ	Excluded	Duplicate article
1028	Hip and vertebral fracture risk after initiating antidiabetic drugs in Japanese elderly: a nationwide study.	2023	Tamaki, Junko ; Ogawa, Sumito ; Fujimori, Kenji ; Ishii, Shigeyuki ; Nakatoh, Shinichi ; Okimoto, Nobukazu ; Kamiya, Kuniyasu ; Iki, Masayuki	Journal of bone and mineral metabolism	Excluded	Excluded by title and abstract
1029	Hip fracture and mortality: study of specific causes of death and risk factors.	2021	Barceló, Montserrat ; Torres, Olga Herminia ; Mascaró, Jordi ; Casademont, Jordi	Archives of osteoporosis	Excluded	Excluded by title and abstract
1030	Hip fracture and urinary incontinence - use of indwelling catheter postsurgery.	2013	Sørbye, Liv W. ; Grue, Else V.	Scandinavian Journal of Caring Sciences	Excluded	Excluded by title and abstract
1031	Hip fracture and urinary incontinence--use of indwelling catheter postsurgery.	2013	Sørbye, Liv W ; Grue, Else V	Scandinavian journal of caring sciences	Excluded	Excluded by title and abstract
1032	Hip Fracture Care in Parkinson Disease: A Retrospective Analysis of 1,239 Patients.	2022	Huyke-Hernández, Fernando A ; Parashos, Sotirios A ; Schroder, Lisa K ; Switzer, Julie A	Geriatric orthopaedic surgery & rehabilitation	Excluded	Excluded by title and abstract
1033	Hip fracture evaluation with alternatives of total hip arthroplasty versus hemiarthroplasty (HEALTH): protocol for a multicentre randomised trial.	2015	Bhandari, Mohit ; Devereaux, P J ; Einhorn, Thomas A ; Thabane, Lehana ; Schemitsch, Emil H ; Koval, Kenneth J ; Frihagen, Frede ; Poolman, Rudolf W ; Tetsworth, Kevin ; Guerra-Farfán, Ernesto ; Madden, Kim ; Sprague, Sheila ; Guyatt, Gordon ; HEALTH Investigators	BMJ open	Excluded	Excluded by title and abstract
1034	Hip Fracture in Nonagenarians: Characteristics and Factors Related to 30-Day Mortality in 1177 Patients.	2020	Mayordomo-Cava, Jennifer ; Abásolo, Lydia ; Montero-Fernandez, Nuria ; Ortiz-Alonso, Javier ; Vidán-Astiz, Maite ; Serra-Rexach, José Antonio	The Journal of arthroplasty	Excluded	Excluded by title and abstract
1035	Hip Fracture in Nonagenarians: Characteristics and Factors Related to 30-Day Mortality in 1177 Patients.	2020	Mayordomo-Cava, Jennifer ; Abásolo, Lydia ; Montero-Fernandez, Nuria ; Ortiz-Alonso, Javier ; Vidán-Astiz, Maite ; Serra-Rexach, José Antonio	Journal of Arthroplasty	Excluded	Duplicate article
1036	Hip fracture management: tailoring care for the older patient.	2012	Hung, William W ; Egol, Kenneth A ; Zuckerman, Joseph D ; Siu, Albert L	JAMA	Excluded	Excluded by title and abstract
1037	Hip fracture management: tailoring care for the older patient.	2012	Hung WW ; Egol KA ; Zuckerman JD ; Siu AL ; Hung, William W ; Egol, Kenneth A ; Zuckerman, Joseph D ; Siu, Albert L	JAMA: Journal of the American Medical Association	Excluded	Duplicate article
1038	Hip fracture mortality. A prospective, multifactorial study to predict and minimize death risk.	1992	Mullen, J O ; Mullen, N L	Clinical orthopaedics and related research	Excluded	Excluded by title and abstract
1039	Hip Fracture Outcomes in the Frail Older Person...67th Annual & Scientific Meeting of the Irish Gerontological Society, Innovation, Advances and Excellence in Ageing, 26窶・8 September 2019, Cork, Ireland	2019	Small, Cliona ; Kneafsey, Sian ; McFeely, Aoife ; O'Hanlon, Shane ; Cooney, Marie Therese ; Doyle, Rachael	Age & Ageing	Excluded	Excluded by title and abstract
1040	Hip fracture patients' cognitive state affects family members' experiences - a diary study of the hip fracture recovery.	2011	Hedman, Ann-Marie Rydholm ; Strömberg, Lars ; Grafström, Margareta ; Heikkilﾃ､, Kristiina	Scandinavian Journal of Caring Sciences	Excluded	Excluded by title and abstract
1041	Hip fracture post-operation dysnatremia and Na+-courses in different cognitive and functional patient groups.	2011	Beloosesky, Yichayaou ; Hershkovitz, Avital ; Solovey, Benyamin ; Salai, Moshe ; Weiss, Avraham	Archives of gerontology and geriatrics	Excluded	Excluded by title and abstract
1042	Hip fracture rehabilitation in persons with dementia: how much should we invest?	2007	Davis E ; Biddison J ; Cohen-Mansfield J	Annals of Long-Term Care	Excluded	Excluded by title and abstract
1043	Hip Fracture Surgery in Severe Aortic Stenosis: A Study of Factors Affecting Mortality.	2022	Rostagno, Carlo ; Cartei, Alessandro ; Rubbieri, Gaia ; Ceccofiglio, Alice ; Civinini, Roberto ; Curcio, Massimo ; Polidori, Gianluca ; Boccaccini, Alberto	Clinical interventions in aging	Excluded	Excluded by title and abstract
1044	Hip Fracture Treatment and Outcomes Among Community-Dwelling People Living With Dementia.	2024	Adler, Rachel R. ; Xiang, Lingwei ; Shah, Samir K. ; Clark, Clancy J. ; Cooper, Zara ; Mitchell, Susan L. ; Kim, Dae Hyun ; Hsu, John ; Sepucha, Karen ; Chunga, Richard E. ; Lipsitz, Stuart R. ; Weissman, Joel S. ; Schoenfeld, Andrew J.	JAMA Network Open	Excluded	Excluded by title and abstract
1045	Hip fracture: caring for a fragile population.	1999	Yarnold BD	AJN American Journal of Nursing	Excluded	Excluded by title and abstract
1046	Hip fracture: improving the outcome.	2007	Zanni, Guido R ; Wick, Jeannette Y	The Consultant pharmacist : the journal of the American Society of Consultant Pharmacists	Excluded	Excluded by title and abstract
1047	Hip fracture: physicians take more active role in patient care.	1994	Perez, E D	Geriatrics	Excluded	Excluded by title and abstract
1048	Hip fractures in centenarians: a multicentre review of outcomes.	2021	Barrett-Lee, J ; Barbur, S ; Johns, J ; Pearce, J ; Elliot, R R	Annals of the Royal College of Surgeons of England	Excluded	Excluded by title and abstract
1049	Hip fractures. An epidemiological review.	1999	Rose, S ; Maffulli, N	Bulletin (Hospital for Joint Diseases (New York, N.Y.))	Excluded	Excluded by title and abstract
1050	Hip Fractures: Diagnosis and Management.	2022	Schroeder, Jeremy D ; Turner, Sean P ; Buck, Emily	American family physician	Excluded	Excluded by title and abstract
1051	Hip pain in a child: myositis or appendicitis?	2010	Waseem, Muhammad ; Raja, Andaleeb ; Al-Husayni, Husayn	Pediatric emergency care	Excluded	Excluded by title and abstract
1052	Hip pain in a child: myositis or appendicitis?	2010	Waseem M ; Raja A ; Al-Husayni H	Pediatric Emergency Care	Excluded	Duplicate article
1053	Hormone replacement therapy in young women with surgical primary ovarian insufficiency.	2016	Sarrel, Philip M ; Sullivan, Shannon D ; Nelson, Lawrence M	Fertility and sterility	Excluded	Excluded by title and abstract
1054	Hormone replacement therapy in young women with surgical primary ovarian insufficiency.	2016	Sarrel, Philip M. ; Sullivan, Shannon D. ; Nelson, Lawrence M.	Fertility & Sterility	Excluded	Duplicate article
1055	Hospital and Institutionalisation Care Costs after Limb and Visceral Ischaemia Benchmarked Against Stroke: Long-Term Results of a Population Based Cohort Study.	2018	Luengo-Fernandez, Ramon ; Howard, Dominic P J ; Nichol, Kathleen G ; Dobell, Emily ; Rothwell, Peter M ; Oxford Vascular Study	European journal of vascular and endovascular surgery : the official journal of the European Society for Vascular Surgery	Excluded	Excluded by title and abstract
1056	Hospital Frailty Risk Score predicts adverse events in older patients with hip fractures after surgery: Analysis of a nationwide inpatient database in Japan.	2022	Shimizu, Akio ; Maeda, Keisuke ; Fujishima, Ichiro ; Kayashita, Jun ; Mori, Naoharu ; Okada, Kiwako ; Uno, Chiharu ; Shimizu, Miho ; Momosaki, Ryo	Archives of gerontology and geriatrics	Excluded	Excluded by title and abstract
1057	Hospital Frailty Risk Score predicts adverse events in older patients with hip fractures after surgery: Analysis of a nationwide inpatient database in Japan.	2022	Shimizu, Akio ; Maeda, Keisuke ; Fujishima, Ichiro ; Kayashita, Jun ; Mori, Naoharu ; Okada, Kiwako ; Uno, Chiharu ; Shimizu, Miho ; Momosaki, Ryo	Archives of Gerontology & Geriatrics	Excluded	Duplicate article
1058	Hospital readmission after hip fracture.	2015	Kates, Stephen L ; Behrend, Caleb ; Mendelson, Daniel A ; Cram, Peter ; Friedman, Susan M	Archives of orthopaedic and trauma surgery	Excluded	Excluded by title and abstract
1059	Hospitalization and discharge routes of elderly hip fracture patients with and without dementia: a nationwide cross-sectional exploratory study using the Japanese Diagnostic Procedure Combination database.	2022	Mine, Yuko ; Muramatsu, Keiji ; Fushimi, Kiyohide ; Matsuda, Shinya	Disability & Rehabilitation	Excluded	Excluded by title and abstract
1060	How does the multidimensional frailty score compare with grip strength for predicting outcomes after hip fracture surgery in older patients? A retrospective cohort study.	2021	Choi, Jung-Yeon ; Kim, Jin-Kak ; Kim, Kwang-Il ; Lee, Young-Kyun ; Koo, Kyung-Hoi ; Kim, Cheol-Ho	BMC geriatrics	Excluded	Excluded by title and abstract
1061	How does the multidimensional frailty score compare with grip strength for predicting outcomes after hip fracture surgery in older patients? A retrospective cohort study.	2021	Choi, Jung-Yeon ; Kim, Jin-Kak ; Kim, Kwang-il ; Lee, Young-Kyun ; Koo, Kyung-Hoi ; Kim, Cheol-Ho	BMC Geriatrics	Excluded	Duplicate article
1062	How to evaluate value in health interventions?	2016	Ferrer, Mariona Espaulella ; Panicot, Joan Espaulella ; Coromina, Anna Torné ; Juvanteny, Emma Puiroriol ; Zurita, Marta Casals ; Casals, Nﾃｺria Roger ; Sanglas, Joan Escarrabill	International Journal of Integrated Care (IJIC)	Excluded	Excluded by title and abstract
1063	How to predict return to the community after fractured proximal femur in the elderly.	1999	Cree, A K ; Nade, S	The Australian and New Zealand journal of surgery	Excluded	Excluded by title and abstract
1064	Hypersensitivity of the hippocampal CA3 region to stress-induced neurodegeneration and amyloidogenesis in a rat model of surgical menopause.	2013	Zhang, Quan-Guang ; Wang, Rui-Min ; Scott, Erin ; Han, Dong ; Dong, Yan ; Tu, Jing-Yi ; Yang, Fang ; Reddy Sareddy, Gangadhara ; Vadlamudi, Ratna K ; Brann, Darrell W	Brain : a journal of neurology	Excluded	Excluded by title and abstract
1065	Hypersensitivity of the hippocampal CA3 region to stress-induced neurodegeneration and amyloidogenesis in a rat model of surgical menopause.	2013	Zhang, Quan-Guang ; Wang, Rui-Min ; Scott, Erin ; Han, Dong ; Dong, Yan ; Tu, Jing-Yi ; Yang, Fang ; Reddy Sareddy, Gangadhara ; Vadlamudi, Ratna K ; Brann, Darrell W	Brain: A Journal of Neurology	Excluded	Duplicate article
1066	Hypertonic saline for prevention of delirium in geriatric patients who underwent hip surgery.	2017	Xin, Xi ; Xin, Fei ; Chen, Xuguang ; Zhang, Qi ; Li, Yanan ; Huo, Shuping ; Chang, Chongfu ; Wang, Qiujun	Journal of neuroinflammation	Excluded	Excluded by title and abstract
1067	Hypertonic saline for prevention of delirium in geriatric patients who underwent hip surgery.	2017	Xin, Xi ; Xin, Fei ; Chen, Xuguang ; Zhang, Qi ; Li, Yanan ; Huo, Shuping ; Chang, Chongfu ; Wang, Qiujun	Journal of Neuroinflammation	Excluded	Duplicate article
1068	Hyponatremia after transspheniodal surgery of pituitary adenoma.	2003	Wei, Tao ; Zuyuan, Ren ; Changbao, Su ; Renzhi, Wang ; Yi, Yang ; Wenbin, Ma	Chinese medical sciences journal = Chung-kuo i hsueh k'o hsueh tsa chih	Excluded	Excluded by title and abstract
1069	Hyponatremia at admission is associated with in-hospital death in patients with hip fracture.	2013	Hagino, Tetsuo ; Ochiai, Satoshi ; Watanabe, Yoshiyuki ; Senga, Shinya ; Saito, Masanori ; Takayama, Yoshihiro ; Wako, Masanori ; Ando, Takashi ; Sato, Eiichi ; Haro, Hirotaka	Archives of orthopaedic and trauma surgery	Excluded	Excluded by title and abstract
1070	'I hope you get normal again': an explorative study on how delirious octogenarian patients experience their interactions with healthcare professionals and relatives after aortic valve therapy.	2019	Instenes, Irene ; Fridlund, Bengt ; Amofah, Hege A. ; Ranhoff, Anette H. ; Eide, Leslie S. P. ; Norekvål, Tone M.	European Journal of Cardiovascular Nursing	Excluded	Excluded by title and abstract
1071	Identifying elderly patients for early discharge after hospitalization for hip fracture.	1993	Ensberg, M D ; Paletta, M J ; Galecki, A T ; Dacko, C L ; Fries, B E	Journal of gerontology	Excluded	Excluded by title and abstract
1072	Identifying Quality Indicators for the Care of Hospitalized Injured Older Adults: A Scoping Review of the Literature.	2023	Giroux, Marianne ; Sirois, Marie-Josée ; Gagnon, Marc-Aurèle ; Émond, Marcel ; Bérubé, Méanie ; Morin, Michèle ; Moore, Lynne	Journal of the American Medical Directors Association	Excluded	Excluded by title and abstract
1073	Identifying Quality Indicators for the Care of Hospitalized Injured Older Adults: A Scoping Review of the Literature.	2023	Giroux, Marianne ; Sirois, Marie-Josée ; Gagnon, Marc-Aurèle ; Émond, Marcel ; Bérubé, Méanie ; Morin, Michèle ; Moore, Lynne	Journal of the American Medical Directors Association	Excluded	Duplicate article
1074	Identifying research priorities around psycho-cognitive and social factors for recovery from hip fractures: An international decision-making process.	2018	Auais, Mohammad ; French, Simon D ; Beaupre, Lauren ; Giangregorio, Lora ; Magaziner, Jay	Injury	Excluded	Excluded by title and abstract
1075	Identifying research priorities around psycho-cognitive and social factors for recovery from hip fractures: An international decision-making process.	2018	Auais, Mohammad ; French, Simon D. ; Beaupre, Lauren ; Giangregorio, Lora ; Magaziner, Jay	Injury	Excluded	Duplicate article
1076	IJCM_101A: Prevalence of postoperative delirium in geriatric patients with hip fracture...51st Annual National Conference of Indian Association of Preventive and Social Medicine (IAPSMCON), February 1-10, 2024, Kasturba Medical College, Mangalore, India.	2024	Mohan, Pallavi ; Vijayakumar, Priya	Indian Journal of Community Medicine	Excluded	Excluded by title and abstract
1077	Immune, Blood Cell, and Blood Gas Biomarkers of Delirium in Elderly Individuals with Hip Fracture Surgery.	2021	Thisayakorn, Paul ; Tangwongchai, Sookjaroen ; Tantavisut, Saran ; Thipakorn, Yanin ; Sukhanonsawat, Siree ; Wongwarawipat, Tanya ; Sirivichayakul, Sunee ; Maes, Michael	Dementia and geriatric cognitive disorders	Excluded	Outcome was not a risk factor
1078	Immune, Blood Cell, and Blood Gas Biomarkers of Delirium in Elderly Individuals with Hip Fracture Surgery.	2021	Thisayakorn, Paul ; Tangwongchai, Sookjaroen ; Tantavisut, Saran ; Thipakorn, Yanin ; Sukhanonsawat, Siree ; Wongwarawipat, Tanya ; Sirivichayakul, Sunee ; Maes, Michael	Dementia and geriatric cognitive disorders	Excluded	Duplicate article
1079	Impact of a patient blood management program within an Orthogeriatric care service.	2018	Bielza, Rafael ; Mora, Asunción ; Zambrana, Francisco ; Sanjurjo, Jorge ; Sanz-Rosa, David ; Thuissard, Israel J ; Arias, Estefanía ; Neira, Marta ; Gómez Cerezo, Jorge Francisco	Transfusion and apheresis science : official journal of the World Apheresis Association : official journal of the European Society for Haemapheresis	Excluded	Excluded by title and abstract
1080	Impact of a premature menopause on cognitive function in later life.	2014	Ryan, J ; Scali, J ; Carrière, I ; Amieva, H ; Rouaud, O ; Berr, C ; Ritchie, K ; Ancelin, M-L	BJOG : an international journal of obstetrics and gynaecology	Excluded	Excluded by title and abstract
1081	Impact of Age on Consent in a Geriatric Orthopaedic Trauma Patient Population.	2021	McGovern, Madeline M ; McTague, Michael F ; Stevens, Erin ; Medina, Juan Carlos Nunez ; Franco-Garcia, Esteban ; Heng, Marilyn	Geriatric orthopaedic surgery & rehabilitation	Excluded	Excluded by title and abstract
1082	Impact of Aortic Atherosclerosis Burden on Outcomes of Surgical Aortic Valve Replacement.	2020	Iribarne, Alexander ; Pan, Stephanie ; McCullough, Jock N ; Mathew, Joseph P ; Hung, Judy ; Zeng, Xin ; Voisine, Pierre ; O'Gara, Patrick T ; Sledz, Nancy M ; Gelijns, Annetine C ; Taddei-Peters, Wendy C ; Messé, Steven R ; Moskowitz, Alan J ; Thourani, Vinod H ; Argenziano, Michael ; Groh, Mark A ; Giustino, Gennaro ; Overbey, Jessica R ; DiMaio, J Michael ; Smith, Peter K	The Annals of thoracic surgery	Excluded	Excluded by title and abstract
1083	Impact of bisphosphonates and comorbidities on initial hip fracture prognosis.	2022	Fu, Tsai-Sheng ; Huang, Ting-Shuo ; Sun, Chi-Chin ; Shyu, Yu-Chiau ; Chen, Fang-Ping	Bone	Excluded	Excluded by title and abstract
1084	Impact of Cerebral Embolic Protection Devices on the Incidence and Outcomes of Delirium After Transcatheter Aortic Valve Implantation.	2022	Bansal, Agam ; Kumar, Anirudh ; Reed, Grant W ; Puri, Rishi ; Krishnaswamy, Amar ; Linke, Axel ; Yun, James ; Kapadia, Samir R	The American journal of cardiology	Excluded	Excluded by title and abstract
1085	Impact of comorbidity on 6-month hospital readmission and mortality after hip fracture surgery.	2015	Härstedt, Maria ; Rogmark, Cecilia ; Sutton, Richard ; Melander, Olle ; Fedorowski, Artur	Injury	Excluded	Excluded by title and abstract
1086	Impact of comorbidity on 6-month hospital readmission and mortality after hip fracture surgery.	2015	Härstedt, Maria ; Rogmark, Cecilia ; Sutton, Richard ; Melander, Olle ; Fedorowski, Artur	Injury	Excluded	Duplicate article
1087	Impact of Delirium After Hip Fracture Surgery on One-Year Mortality in Patients With or Without Dementia: A Case of Effect Modification.	2017	Lee, Hochang B ; Oldham, Mark A ; Sieber, Frederick E ; Oh, Esther S	The American journal of geriatric psychiatry : official journal of the American Association for Geriatric Psychiatry	Excluded	Excluded by title and abstract
1088	Impact of Delirium After Hip Fracture Surgery on One-Year Mortality in Patients With or Without Dementia: A Case of Effect Modification.	2017	Hochang B. Lee ; Oldham, Mark A. ; Sieber, Frederick E. ; Oh, Esther S. ; Lee, Hochang B	American Journal of Geriatric Psychiatry	Excluded	Duplicate article
1089	Impact of delirium in acute cardiac care unit after transcatheter aortic valve replacement.	2021	Luque, Tania ; Noriega, Francisco J ; McInerney, Angela ; Travieso, Alejandro ; Corrochano, Daniel ; Tirado-Conte, Gabriela ; Ferrera, Carlos ; Fossati, Salvador ; Jimenez-Quevedo, Pilar ; Nuﾃｱez-Gil, Iván ; Gonzalo, Nieves ; Escaned, Javier ; Macaya, Carlos ; Fernández-Ortiz, Antonio ; Nombela-Franco, Luis ; Viana-Tejedor, Ana	International journal of cardiology	Excluded	Excluded by title and abstract
1090	Impact of delirium on short-term outcomes in hip fracture patients under a program of approach to delirium.	2020	Bielza, Rafael ; Zambrana, Francisco ; Fernández de la Puente, Eva ; Sanjurjo, Jorge ; Andreu, Cristina ; Thuissard, Israel J ; Gómez Cerezo, Jorge	Geriatrics & gerontology international	Excluded	Excluded by title and abstract
1091	Impact of dementia on hospitalization.	2010	Guijarro, Ricardo ; San Román, Carlos M ; Gómez-Huelgas, Ricardo ; Villalobos, Aurora ; Martín, Magdalena ; Guil, María ; Martínez-González, Miguel-Angel ; Toledo, Juan B	Neuroepidemiology	Excluded	Excluded by title and abstract
1092	Impact of Dementia on Incidence and Severity of Postoperative Pulmonary Complications Following Hip Fracture Surgery Among Older Patients.	2023	Tsumura, Hideyo ; McConnell, Eleanor S ; Xue, Tingzhong Michelle ; Wei, Sijia ; Lee, Chiyoung ; Pan, Wei	Clinical nursing research	Excluded	Excluded by title and abstract
1093	Impact of Dementia on Incidence and Severity of Postoperative Pulmonary Complications Following Hip Fracture Surgery Among Older Patients.	2023	Tsumura, Hideyo ; McConnell, Eleanor S. ; Xue, Tingzhong ; Wei, Sijia ; Lee, Chiyoung ; Pan, Wei	Clinical Nursing Research	Excluded	Duplicate article
1094	Impact of Dementia on Long-Term Hip Fracture Surgery Outcomes: An Electronic Health Record Analysis.	2023	Xue, Tingzhong Michelle ; Pan, Wei ; Tsumura, Hideyo ; Wei, Sijia ; Lee, Chiyoung ; McConnell, Eleanor S	Journal of the American Medical Directors Association	Excluded	Excluded by title and abstract
1095	Impact of Dementia on Long-Term Hip Fracture Surgery Outcomes: An Electronic Health Record Analysis.	2023	Xue, Tingzhong (Michelle) ; Pan, Wei ; Tsumura, Hideyo ; Wei, Sijia ; Lee, Chiyoung ; McConnell, Eleanor S.	Journal of the American Medical Directors Association	Excluded	Duplicate article
1096	Impact of Dementia on Outcomes Following Hemiarthroplasty for Femoral Neck Fracture: A National Database Study.	2024	Zhang, Zhichang ; Ma, Chao ; Chi, Jialun ; Cui, Quanjun ; Duensing, Ian M	The Journal of arthroplasty	Excluded	Excluded by title and abstract
1097	Impact of Frailty on 30-Day Morbidity and Mortality of Patients With Intertrochanteric Femur Fractures.	2019	Boissonneault, Adam ; Mener, Amanda ; Schwartz, Andrew ; Wilson, Jacob ; Staley, Christopher ; Schenker, Mara	Orthopedics	Excluded	Excluded by title and abstract
1098	Impact of Frailty on 30-Day Morbidity and Mortality of Patients With Intertrochanteric Femur Fractures.	2019	Boissonneault, Adam ; Mener, Amanda ; Schwartz, Andrew ; Wilson, Jacob ; Staley, Christopher ; Schenker, Mara	Orthopedics	Excluded	Duplicate article
1099	Impact of Hospitalization of People With Dementia or Cognitive Impairment on Family Caregivers.	2023	Casafont, Claudia ; González-García, Maria Josefa ; Casadamon-Munarriz, Irache ; Piazuelo, Mercè ; Cobo-Sánchez, Jose Luis ; Bravo, María ; Frías, Cindy E ; Zabalegui, Adelaida	Research in gerontological nursing	Excluded	Excluded by title and abstract
1100	Impact of Hospitalization of People With Dementia or Cognitive Impairment on Family Caregivers.	2023	Casafont, Claudia ; González-García, Maria Josefa ; Casadamon-Munarriz, Irache ; Piazuelo, Mercè ; Cobo-Sánchez, Jose Luis ; Bravo, María ; Frías, Cindy E ; Zabalegui, Adelaida	Research in Gerontological Nursing	Excluded	Duplicate article
1101	Impact of length of red blood cells transfusion on postoperative delirium in elderly patients undergoing hip fracture surgery: A cohort study.	2016	Zhang, Zhuang-Yun ; Gao, Da-Peng ; Yang, Jiao-Jiao ; Sun, Xiao-ru ; Zhang, Hui ; Hu, Jian ; Fang, Zhi-Yong ; Yang, Jian-Jun ; Ji, Mu-Huo	Injury	Excluded	Excluded by title and abstract
1102	Impact of length of red blood cells transfusion on postoperative delirium in elderly patients undergoing hip fracture surgery: A cohort study.	2016	Zhang, Zhuang-Yun ; Gao, Da-Peng ; Yang, Jiao-jiao ; Sun, Xiao-ru ; Zhang, Hui ; Hu, Jian ; Fang, Zhi-Yong ; Yang, Jian-Jun ; Ji, Mu-Huo	Injury	Excluded	Duplicate article
1103	Impact of malnutrition on 12-month mortality following acute hip fracture.	2016	Bell, Jack J ; Pulle, Ranjeev C ; Crouch, Alisa M ; Kuys, Suzanne S ; Ferrier, Rebecca L ; Whitehouse, Sarah L	ANZ journal of surgery	Excluded	Excluded by title and abstract
1104	Impact of place of residence, frailty and other factors on rehabilitation outcomes post hip fracture.	2021	Low, Stephanie ; Wee, Edmund ; Dorevitch, Michael	Age and ageing	Excluded	Excluded by title and abstract
1105	Impact of place of residence, frailty and other factors on rehabilitation outcomes post hip fracture.	2021	Low, Stephanie ; Wee, Edmund ; Dorevitch, Michael	Age and ageing	Excluded	Duplicate article
1106	Impact of Prefracture Cognitive Impairment and Postoperative Delirium on Recovery after Hip Fracture Surgery.	2024	Kamimura, Tomoko ; Kobayashi, Yuya ; Tamaki, Satoshi ; Koinuma, Masayoshi	Journal of the American Medical Directors Association	Excluded	Excluded by title and abstract
1107	Impact of Procedure Volume on the Outcomes of Surgical Aortic Valve Replacement.	2024	Oettinger, Vera ; Kaier, Klaus ; von Zur Mühlen, Constantin ; Zehender, Manfred ; Bode, Christoph ; Beyersdorf, Friedhelm ; Stachon, Peter ; Bothe, Wolfgang	The Thoracic and cardiovascular surgeon	Excluded	Excluded by title and abstract
1108	Impact of pulse pressure on cerebrovascular events leading to age-related cognitive decline.	2018	Thorin-Trescases, Nathalie ; de Montgolfier, Olivia ; Pinçon, Anthony ; Raignault, Adeline ; Caland, Laurie ; Labbé, Pauline ; Thorin, Eric	American journal of physiology. Heart and circulatory physiology	Excluded	Excluded by title and abstract
1109	Impact of the Orthopaedic Nurse Practitioner role on acute hospital length of stay and cost-savings for patients with hip fracture: A retrospective cohort study.	2017	Coventry, Linda L ; Pickles, Sharon ; Sin, Michelle ; Towell, Amanda ; Giles, Margaret ; Murray, Kevin ; Twigg, Diane E	Journal of advanced nursing	Excluded	Excluded by title and abstract
1110	Impact of the Orthopaedic Nurse Practitioner role on acute hospital length of stay and cost-savings for patients with hip fracture: A retrospective cohort study.	2017	Coventry, Linda L. ; Pickles, Sharon ; Sin, Michelle ; Towell, Amanda ; Giles, Margaret ; Murray, Kevin ; Twigg, Diane E.	Journal of Advanced Nursing (John Wiley & Sons, Inc.)	Excluded	Duplicate article
1111	Impacts of Interaction of Mental Condition and Quality of Life between Donors and Recipients at Decision-Making of Preemptive and Post-Dialysis Living-Donor Kidney Transplantation.	2021	Hasegawa, Toshiki ; Nishikawa, Kouhei ; Tamura, Yuko ; Oka, Tomoka ; Urawa, Aiko ; Watanabe, Saori ; Mizuno, Shugo ; Okada, Motohiro	Journal of personalized medicine	Excluded	Excluded by title and abstract
1112	Implamentation of an orthogeriatric program. Results of the first two years.	2016	Bert, Eugenia Sopena ; Cortiella, Anna ; Gomez, Pilar ; Florensa, Josefina ; Puig, Josep María ; Veciana, Loreto ; Jordá, Gerard ; Forcada, Ignacio García ; García, María Cabeza ; Moltó, Elena ; Qanneta, Rami	International Journal of Integrated Care (IJIC)	Excluded	Excluded by title and abstract
1113	Implementation of a multicomponent intervention sign to reduce delirium in orthopaedic inpatients (MIND-ORIENT): a quality improvement project.	2021	Reppas-Rindlisbacher, Christina ; Siddhpuria, Shailee ; Wong, Eric Kai-Chung ; Lee, Justin Yusen ; Gabor, Christopher ; Curkovic, Alexandra ; Khalili, Yasmin ; Mavrak, Caroline ; De Freitas, Sandra ; Eshak, Kristeen ; Patterson, Christopher	BMJ open quality	Excluded	Excluded by title and abstract
1114	Implementation of Orthogeriatrics in Portugal.	2023	Magalhﾃ｣es, Pedro ; Gonçalves, Mariana ; Silva, Fátima ; Fernandes, Tiago ; Oliveira, Agripino ; Veríssimo, Rafaela	Cureus	Excluded	Excluded by title and abstract
1115	Implementation of risk assessment and classification of pressure ulcers as quality indicators for patients with hip fractures.	1999	Gunningberg, L ; Lindholm, C ; Carlsson, M ; Sjödén, P O	Journal of clinical nursing	Excluded	Excluded by title and abstract
1116	Implementation of risk assessment and classification of pressure ulcers as quality indicators for patients with hip fractures.	1999	Gunningberg, L ; Lindholm, C ; Carlsson, M ; Sjödén, P O	Journal of Clinical Nursing (Wiley-Blackwell)	Excluded	Duplicate article
1117	Implementation status of postoperative rehabilitation for older patients with hip fracture in Kyoto City, Japan: A population-based study using medical and long-term care insurance claims data.	2024	Sasaki, Kosuke ; Takahashi, Yoshimitsu ; Toyama, Mayumi ; Ueshima, Hiroaki ; Ohura, Tomoko ; Okabayashi, Satoe ; Shimamoto, Tomonari ; Tateyama, Yukiko ; Ikeuchi, Hiroko ; Murakami, Junichi ; Furuita, Noriko ; Kato, Genta ; Iwami, Taku ; Nakayama, Takeo	PloS one	Excluded	Excluded by title and abstract
1118	Implementing the best available evidence in early delirium identification in elderly hip surgery patients.	2013	Russell-Babin, Kathleen Ann ; Miley, Helen	International journal of evidence-based healthcare	Excluded	Excluded by title and abstract
1119	Implementing the best available evidence in early delirium identification in elderly hip surgery patients.	2013	Russell-Babin, Kathleen Ann ; Miley, Helen	International Journal of Evidence-Based Healthcare	Excluded	Duplicate article
1120	Importance of cytochrome 3A4 and 2D6-mediated drug窶電rug interactions in oxycodone consumption among older adults hospitalized for hip fracture: a cross-sectional study.	2023	Decaix, Théodore ; Gautier, Sylvain ; Royer, Luca ; Laprévote, Olivier ; Tritz, Thomas ; Siguret, Virginie ; Teillet, Laurent ; Sellier, Cyril ; Pépin, Marion	Aging Clinical & Experimental Research	Excluded	Excluded by title and abstract
1121	Improved cognitive flexibility after aortic valve replacement surgery.	2016	Liimatainen, Jonne ; Perﾃ､kylﾃ､, Jari ; Jﾃ､rvelﾃ､, Kati ; Sisto, Tero ; Yli-Hankala, Arvi ; Hartikainen, Kaisa M	Interactive cardiovascular and thoracic surgery	Excluded	Excluded by title and abstract
1122	Improving morbidity and mortality in hip fragility fractures.	2024	Kelly, Tara ; Moore, Brenden ; George, Renuka	Current opinion in anaesthesiology	Excluded	Excluded by title and abstract
1123	Incidence and 1-Year Outcomes of Perioperative Atrial Arrhythmia in Elderly Adults After Hip Fracture Surgery.	2015	Gupta, Bhanu P ; Steckelberg, Rachel C ; Gullerud, Rachel E ; Huddleston, Paul M ; Kirkland, Lisa L ; Wright, R Scott ; Huddleston, Jeanne M	Journal of the American Geriatrics Society	Excluded	Excluded by title and abstract
1124	Incidence and 1-Year Outcomes of Perioperative Atrial Arrhythmia in Elderly Adults After Hip Fracture Surgery.	2015	Gupta, Bhanu P. ; Steckelberg, Rachel C. ; Gullerud, Rachel E. ; Huddleston, Paul M. ; Kirkland, Lisa L. ; Wright, R. Scott ; Huddleston, Jeanne M.	Journal of the American Geriatrics Society	Excluded	Duplicate article
1125	Incidence and associated factors of delirium after orthopedic surgery in elderly patients: a systematic review and meta-analysis.	2021	Yang, Yanjiang ; Zhao, Xin ; Gao, Lei ; Wang, Ying ; Wang, Juan	Aging clinical and experimental research	Excluded	Wrong study design
1126	Incidence and associated factors of delirium after orthopedic surgery in elderly patients: a systematic review and meta-analysis.	2021	Yang, Yanjiang ; Zhao, Xin ; Gao, Lei ; Wang, Ying ; Wang, Juan	Aging Clinical & Experimental Research	Excluded	Duplicate article
1127	Incidence and associated factors of delirium after primary total joint arthroplasty in elderly patients: A systematic review and meta-analysis.	2024	Zhang, Yanju ; Yu, Yanjie ; Han, Ziyu ; Diao, Li ; Zhao, Runping ; Liu, Jinzhu ; Luo, Yuhong ; Wu, Huiyuan ; Yang, Yanjiang	Medicine	Excluded	Excluded by title and abstract
1128	Incidence and characteristics of proximal femoral fractures in an Afro-Caribbean population.	2016	Rouvillain, J-L ; De Cazes, F ; Banydeen, R ; Rome, K ; Numéric, P ; De Bandt, M ; Derancourt, C	Orthopaedics & traumatology, surgery & research : OTSR	Excluded	Excluded by title and abstract
1129	Incidence and related risk factors for postoperative delirium following revision total knee arthroplasty: a retrospective nationwide inpatient sample database study.	2024	Peng, Zikai ; Wu, Jingyi ; Wang, Zhennan ; Xie, Hao ; Wang, Jian ; Zhang, Ping ; Yang, Qinfeng ; Luo, Ya	BMC musculoskeletal disorders	Excluded	No appropriate data
1130	Incidence and risk factors associated with hospital-acquired pressure ulcers following total hip arthroplasty: A retrospective nationwide inpatient sample database study.	2022	Yang, Qinfeng ; Li, Jing ; Shi, Danping ; Xie, Hao ; Wang, Jian ; Shi, Zhanjun ; Zhang, Yang	Journal of tissue viability	Excluded	Excluded by title and abstract
1131	Incidence and risk factors associated with hospital-acquired pressure ulcers following total hip arthroplasty: A retrospective nationwide inpatient sample database study.	2022	Yang, Qinfeng ; Li, Jing ; Shi, Danping ; Xie, Hao ; Wang, Jian ; Shi, Zhanjun ; Zhang, Yang	Journal of Tissue Viability	Excluded	Duplicate article
1132	Incidence and risk factors associated with postoperative delirium following primary elective total hip arthroplasty: a retrospective nationwide inpatient sample database study.	2020	Yang, Qinfeng ; Wang, Jian ; Huang, Xusheng ; Xu, Yichuan ; Zhang, Yang	BMC psychiatry	Excluded	Wrong study design
1133	Incidence and risk factors for acute delirium in older patients with a hip fracture: A retrospective cohort study.	2020	Aldwikat, Rami K ; Manias, Elizabeth ; Nicholson, Patricia	Nursing & health sciences	Excluded	No diagnostic criteria for delirium
1134	Incidence and risk factors for acute delirium in older patients with a hip fracture: A retrospective cohort study.	2020	Aldwikat, Rami K. ; Manias, Elizabeth ; Nicholson, Patricia	Nursing & Health Sciences	Excluded	Duplicate article
1135	Incidence and Risk Factors for Delirium in Elderly Patients with Critical Limb Ischaemia.	2020	Roijers, Joost P ; Rakké, Yannick S ; Hopmans, Cornelis J ; Buimer, Mathijs G ; de Groot, Hans G W ; Ho, Gwan H ; Veen, Eelco J ; Mulder, Paul G H ; van der Laan, Lijckle	European journal of vascular and endovascular surgery : the official journal of the European Society for Vascular Surgery	Excluded	Excluded by title and abstract
1136	Incidence and risk factors of acute delirium in older patients with hip fracture in Siriraj Hospital.	2015	Muangpaisan, Weerasak ; Wongprikron, Asita ; Srinonprasert, Varalak ; Suwanpatoomlerd, Sarawut ; Sutipornpalangkul, Werasak ; Assantchai, Prasert	Journal of the Medical Association of Thailand = Chotmaihet thangphaet	Excluded	Excluded by title and abstract
1137	Incidence and Risk Factors of Delirium in Patients After Type-A Aortic Dissection Surgery.	2017	Liu, Zhengqin ; Pang, Xinyan ; Zhang, Xiquan ; Cao, Guangqing ; Fang, Changcun ; Wu, Shuming	Journal of cardiothoracic and vascular anesthesia	Excluded	Excluded by title and abstract
1138	Incidence and risk factors of delirium in the elderly general surgical patient.	2014	de Castro, Steve M M ; Çağdaş Ünlü; Tuynman, Jurriaan B ; Honig, Adriaan ; van Wagensveld, Bart A ; Steller, E Philip ; Vrouenraets, Bart C	American journal of surgery	Excluded	Excluded by title and abstract
1139	Incidence and risk factors of in-hospital prosthesis-related complications following total hip arthroplasty: a retrospective Nationwide Inpatient Sample database study.	2020	Yang, Qinfeng ; Wang, Jian ; Xu, Yichuan ; Chen, Yuhang ; Lian, Qiang ; Zhang, Yang	International orthopaedics	Excluded	Excluded by title and abstract
1140	Incidence and risk factors of postoperative delirium following total knee arthroplasty: A retrospective Nationwide Inpatient Sample database study.	2022	Yang, Qinfeng ; Wang, Jian ; Chen, Yuhang ; Lian, Qiang ; Shi, Zhanjun ; Zhang, Yang	The Knee	Excluded	Wrong study design
1141	Incidence and risk factors of postoperative delirium in the elderly patients with hip fracture.	2018	Wang, Chen-guang ; Qin, Ya-fei ; Wan, Xin ; Song, Li-cheng ; Li, Zhi-jun ; Li, Hui	Journal of Orthopaedic Surgery & Research	Excluded	Duplicate article
1142	Incidence and risk factors of subsequent hip fractures in Korea: multicenter study.	2014	Lee, Kee Haeng ; Kim, Ju Young ; Yim, Soo Jae ; Moon, Do Hyun ; Choi, Geun Hong ; Moon, Kyoung Ho	Journal of Korean medical science	Excluded	Excluded by title and abstract
1143	Incidence of and Risk Factors for Delirium After Cardiac Surgery at a Quaternary Care Center: A Retrospective Cohort Study.	2015	Tse, Lurdes ; Schwarz, Stephan K W ; Bowering, John B ; Moore, Randell L ; Barr, Alasdair M	Journal of cardiothoracic and vascular anesthesia	Excluded	Excluded by title and abstract
1144	Incidence of delirium in postoperative patients treated with total knee and hip arthroplasty.	2017	Bosmak, Felipe de Santana ; Gibim, Patrick Teller ; Guimarﾃ｣es, Sandra ; Ammirati, Adriano Luiz	Revista da Associacao Medica Brasileira (1992)	Excluded	Excluded by title and abstract
1145	Incidence of dislocation and associated risk factors in patients with a femoral neck fracture operated with an uncemented hemiarthroplasty.	2024	Olesen, Britt Aaen ; Nﾃ､rhi, Susanne Faurholt ; Jensen, Thomas Giver ; Overgaard, Søren ; Palm, Henrik ; Sørensen, Michala Skovlund	BMC musculoskeletal disorders	Excluded	Excluded by title and abstract
1146	Incidence of early postoperative cognitive dysfunction and other adverse events in elderly patients undergoing elective total hip replacement (THR)	2011	Postler, A. ; Neidel, J. ; Günther, K.-P. ; Kirschner, S.	Archives of Gerontology & Geriatrics	Excluded	Excluded by title and abstract
1147	Incidence of early postoperative cognitive dysfunction and other adverse events in elderly patients undergoing elective total hip replacement (THR).	2011	Postler, A ; Neidel, J ; Günther, K-P ; Kirschner, S	Archives of gerontology and geriatrics	Excluded	Excluded by title and abstract
1148	Incidence of periprosthetic fractures after hip hemiarthroplasty: Are uncemented prostheses unsafe?	2013	McGraw, Iain W W ; Spence, Stephanie C ; Baird, Emily J ; Eckhardt, Sarah M ; Ayana, Gamada E	Injury	Excluded	Excluded by title and abstract
1149	Incidence of Postoperative Delirium and Its Impact on Outcomes After Transcatheter Aortic Valve Implantation.	2017	Bagienski, Maciej ; Kleczynski, Pawel ; Dziewierz, Artur ; Rzeszutko, Lukasz ; Sorysz, Danuta ; Trebacz, Jaroslaw ; Sobczynski, Robert ; Tomala, Marek ; Stapor, Maciej ; Dudek, Dariusz	The American journal of cardiology	Excluded	Excluded by title and abstract
1150	Incidence of postoperative delirium in patients undergoing total knee arthroplasty-an Asian perspective.	2017	Huang, Juncheng ; Bin Abd Razak, Hamid Rahmatullah ; Yeo, Seng Jin	Annals of translational medicine	Excluded	No appropriate data
1151	Incidence of Postoperative Delirium Is Similar with Regional and General Anesthesia.	2022	Rosenberg, Karen	AJN American Journal of Nursing	Excluded	Comparison not based on delirium
1152	Incidence, clinical features and subtypes of delirium in elderly patients treated for hip fractures.	2005	Santana Santos, Franklin ; Wahlund, Lars Olof ; Varli, Ferid ; Tadeu Velasco, Irineu ; Eriksdotter Jonhagen, Maria	Dementia and geriatric cognitive disorders	Excluded	Duplicate article
1153	Incidence, determinants and consequences of delirium in older patients after transcatheter aortic valve implantation.	2020	Goudzwaard, Jeannette A ; de Ronde-Tillmans, Marjo J A G ; de Jager, Tom A J ; Lenzen, Mattie J ; Nuis, Rutger-Jan ; van Mieghem, Nicolas M ; Daemen, Joost ; de Jaegere, Peter P T ; Mattace-Raso, Francesco U S	Age and ageing	Excluded	Excluded by title and abstract
1154	Incidence, Predictive Factors, and Effect ofﾂDelirium After Transcatheter Aortic Valve Replacement.	2016	Abawi, Masieh ; Nijhoff, Freek ; Agostoni, Pierfrancesco ; Emmelot-Vonk, Marielle H ; de Vries, Rehana ; Doevendans, Pieter A ; Stella, Pieter R	JACC. Cardiovascular interventions	Excluded	Excluded by title and abstract
1155	Incidence, Predictors, and Prognostic Impact of Neurologic Events After TAVRﾂAccording to VARC-3 Criteria.	2024	Avvedimento, Marisa ; Cepas-Guillén, Pedro ; Garcia, Carla Benavent ; Franzone, Anna ; Sorrentino, Sabato ; Indolfi, Ciro ; Esposito, Giovanni ; Mohammadi, Siamak ; Pelletier-Beaumont, Emilie ; Rodés-Cabau, Josep	JACC. Cardiovascular interventions	Excluded	Excluded by title and abstract
1156	Incidence, risk factors and clinical impact of postoperative delirium following open reduction and internal fixation (ORIF) for hip fractures: an analysis of 7859 patients from the ACS-NSQIP hip fracture procedure targeted database.	2019	Malik, Azeem Tariq ; Quatman, Carmen E ; Phieffer, Laura S ; Ly, Thuan V ; Khan, Safdar N	European journal of orthopaedic surgery & traumatology : orthopedie traumatologie	Excluded	Wrong study design
1157	Incidence, risk factors and clinical impact of postoperative delirium following open reduction and internal fixation (ORIF) for hip fractures: an analysis of 7859 patients from the ACS-NSQIP hip fracture procedure targeted database.	2019	Malik, Azeem Tariq ; Quatman, Carmen E. ; Phieffer, Laura S. ; Ly, Thuan V. ; Khan, Safdar N.	European Journal of Orthopaedic Surgery & Traumatology	Excluded	Duplicate article
1158	Incidence, Risk Factors and Impact on Long-Term Outcome of Postoperative Delirium After Transcatheter Aortic Valve Replacement.	2021	Mauri, Victor ; Reuter, Kevin ; Körber, Maria I ; Wienemann, Hendrik ; Lee, Samuel ; Eghbalzadeh, Kaveh ; Kuhn, Elmar ; Baldus, Stephan ; Kelm, Malte ; Nickenig, Georg ; Veulemans, Verena ; Jansen, Felix ; Adam, Matti ; Rudolph, Tanja K	Frontiers in cardiovascular medicine	Excluded	Excluded by title and abstract
1159	Incidence, Risk-Factors and Associated Mortality of Complications in Orthogeriatric Co-Managed Inpatients.	2021	Wiedl, Andreas ; Förch, Stefan ; Fenwick, Annabel ; Mayr, Edgar	Geriatric orthopaedic surgery & rehabilitation	Excluded	Excluded by title and abstract
1160	Incidence, timing and impact of comorbidity on second hip fracture: a population-based study.	2018	Harvey, Lara ; Toson, Barbara ; Mitchell, Rebecca ; Brodaty, Henry ; Draper, Brian ; Close, Jacqueline	ANZ journal of surgery	Excluded	Excluded by title and abstract
1161	Incident dementia or cognitive decline after elective surgery in older adults: Highlighting the importance of shared decision窶仁aking.	2024	Hshieh, Tammy T.	Journal of the American Geriatrics Society	Excluded	Excluded by title and abstract
1162	Inclusion Body Myopathy with Paget Disease of Bone and/or Frontotemporal Dementia	1993	Kimonis, Virginia	GeneReviews <sup>ﾂｮ</sup>	Excluded	Excluded by title and abstract
1163	Increase in Disability Prevalence Before Hip Fracture.	2015	Smith, Alexander K ; Cenzer, Irena Stijacic ; John Boscardin, W ; Ritchie, Christine S ; Wallhagen, Margaret L ; Covinsky, Kenneth E	Journal of the American Geriatrics Society	Excluded	Excluded by title and abstract
1164	Increase in Disability Prevalence Before Hip Fracture.	2015	Smith, Alexander K. ; Cenzer, Irena Stijacic ; John Boscardin, W. ; Ritchie, Christine S. ; Wallhagen, Margaret L. ; Covinsky, Kenneth E.	Journal of the American Geriatrics Society	Excluded	Duplicate article
1165	Increased Association With Malnutrition and Malnourishment in Older Adults Admitted With Hip Fractures Who Have Cognitive Impairment and Delirium, as Assessed by 4AT.	2021	Han, Thang S ; Lisk, Radcliffe ; Osmani, Ahmad ; Sharmin, Rifat ; El Gammel, Sarah ; Yeong, Keefai ; Fluck, David ; Fry, Christopher H	Nutrition in clinical practice : official publication of the American Society for Parenteral and Enteral Nutrition	Excluded	Comparison not based on delirium
1166	Increased Association With Malnutrition and Malnourishment in Older Adults Admitted With Hip Fractures Who Have Cognitive Impairment and Delirium, as Assessed by 4AT.	2021	Han, Thang S. ; Lisk, Radcliffe ; Osmani, Ahmad ; Sharmin, Rifat ; El Gammel, Sarah ; Yeong, Keefai ; Fluck, David ; Fry, Christopher H.	Nutrition in Clinical Practice	Excluded	Duplicate article
1167	Increased complications in geriatric patients with a fracture of the hip whose postoperative weight-bearing is restricted: an analysis of 4918 patients.	2018	Ottesen, T D ; McLynn, R P ; Galivanche, A R ; Bagi, P S ; Zogg, C K ; Rubin, L E ; Grauer, J N	The bone & joint journal	Excluded	Excluded by title and abstract
1168	Increased early complications after total hip arthroplasty compared with hemiarthroplasty in older adults with a femoral neck fracture.	2024	Hatano, Masaki ; Sasabuchi, Yusuke ; Isogai, Toshiaki ; Ishikura, Hisatoshi ; Tanaka, Takeyuki ; Tanaka, Sakae ; Yasunaga, Hideo	The bone & joint journal	Excluded	Excluded by title and abstract
1169	Increased IgA-mediated responses to the gut paracellular pathway and blood-brain barrier proteins predict delirium due to hip fracture in older adults.	2024	Thisayakorn, Paul ; Thipakorn, Yanin ; Tantavisut, Saran ; Sirivichayakul, Sunee ; Vojdani, Aristo ; Maes, Michael	Frontiers in neurology	Excluded	Excluded by title and abstract
1170	Increased risk of dementia after distal radius, hip, and spine fractures.	2020	Kim, So Young ; Lee, Joon Kyu ; Lim, Jae-Sung ; Park, Bumjung ; Choi, Hyo Geun	Medicine	Excluded	Excluded by title and abstract
1171	Increased Serum Neuropeptide Galanin Level Is a Predictor of Cognitive Dysfunction in Patients with Hip Fracture.	2021	Xue, Zichao ; Zhang, Ke ; Luo, Biao ; Fan, Long ; Zhao, Ruizhe ; Hu, Guangliang	Disease markers	Excluded	Excluded by title and abstract
1172	Incremental cost and length of stay associated with postprocedure delirium in transcatheter and surgical aortic valve replacement patients in the United States.	2019	Potter, Brian J ; Thompson, Christin ; Green, Philip ; Clancy, Seth	Catheterization and cardiovascular interventions : official journal of the Society for Cardiac Angiography & Interventions	Excluded	Excluded by title and abstract
1173	Independent External Validation of a Preoperative Prediction Model for Delirium After Cardiac Surgery: A Prospective Observational Cohort Study.	2023	Wueest, Alexandra S ; Berres, Manfred ; Bettex, Dominique A ; Steiner, Luzius A ; Monsch, Andreas U ; Goettel, Nicolai	Journal of cardiothoracic and vascular anesthesia	Excluded	Excluded by title and abstract
1174	Independent Predictors of the Duration and Overall Burden of Postoperative Delirium After Cardiac Surgery in Adults: An Observational Cohort Study.	2017	Cereghetti, Christian ; Siegemund, Martin ; Schaedelin, Sabine ; Fassl, Jens ; Seeberger, Manfred D ; Eckstein, Friedrich S ; Steiner, Luzius A ; Goettel, Nicolai	Journal of cardiothoracic and vascular anesthesia	Excluded	Excluded by title and abstract
1175	Independent, Differential Effects of Delirium on Disability and Mortality Risk After Hip Fracture.	2022	Cartei, Alessandro ; Mossello, Enrico ; Ceccofiglio, Alice ; Rubbieri, Gaia ; Polidori, Gianluca ; Ranalli, Claudia ; Cammilli, Alessandra ; Curcio, Massimo ; Cavallini, Maria Chiara ; Mannarino, Giulio Maria ; Ungar, Andrea ; Toccafondi, Giulio ; Peris, Adriano ; Marchionni, Niccolò ; Rostagno, Carlo	Journal of the American Medical Directors Association	Excluded	Excluded by title and abstract
1176	Independent, Differential Effects of Delirium on Disability and Mortality Risk After Hip Fracture.	2022	Cartei, Alessandro ; Mossello, Enrico ; Ceccofiglio, Alice ; Rubbieri, Gaia ; Polidori, Gianluca ; Ranalli, Claudia ; Cammilli, Alessandra ; Curcio, Massimo ; Cavallini, Maria Chiara ; Mannarino, Giulio Maria ; Ungar, Andrea ; Toccafondi, Giulio ; Peris, Adriano ; Marchionni, Niccolò ; Rostagno, Carlo	Journal of the American Medical Directors Association	Excluded	Duplicate article
1177	Individual risk profiles for postoperative delirium after joint replacement surgery.	2011	Jain, Felipe A ; Brooks, John O, 3rd ; Larsen, Kenneth A ; Kelly, Susan E ; Bode, Robert H ; Sweeney, Gerard A ; Stern, Theodore A	Psychosomatics	Excluded	Excluded by title and abstract
1178	Indwelling urinary catheters, aortic valve treatment and delirium: a prospective cohort study.	2018	Eide, Leslie Sp ; Ranhoff, Anette H ; Lauck, Sandra ; Fridlund, Bengt ; Haaverstad, Rune ; Hufthammer, Karl Ove ; Kuiper, Karel K J ; Nordrehaug, Jan Erik ; Norekvål, Tone Merete ; CARDELIR Investigators	BMJ open	Excluded	Excluded by title and abstract
1179	Infarct-related structural disconnection and delirium in surgical aortic valve replacement patients.	2024	Browndyke, Jeffrey N ; Tomalin, Lewis E ; Erus, Guray ; Overbey, Jessica R ; Kuceyeski, Amy ; Moskowitz, Alan J ; Bagiella, Emilia ; Iribarne, Alexander ; Acker, Michael ; Mack, Michael ; Mathew, Joseph ; O'Gara, Patrick ; Gelijns, Annetine C ; Suarez-Farinas, Mayte ; Messé, Steven R ; Cardiothoracic Surgical Trials Network (CTSN) Investigators	Annals of clinical and translational neurology	Excluded	Excluded by title and abstract
1180	Infection after total joint replacement of the hip and knee: research programme including the INFORM RCT	2022	Blom, Ashley W ; Beswick, Andrew D ; Burston, Amanda ; Carroll, Fran E ; Garfield, Kirsty ; Gooberman-Hill, Rachael ; Harris, Shaun ; Kunutsor, Setor K ; Lane, Athene ; Lenguerrand, Erik ; MacGowan, Alasdair ; Mallon, Charlotte ; Moore, Andrew J ; Noble, Sian ; Palmer, Cecily K ; Rolfson, Ola ; Strange, Simon ; Whitehouse, Michael R	Programme Grants for Applied Research	Excluded	Excluded by title and abstract
1181	Inferior vena cava filter placement at bedside using computed tomography scan information: a new technique for accurate deployment.	2016	Srivastava, Anil ; Troop, Bryan ; Peick, Ann ; Kanne, Antoinette	American journal of surgery	Excluded	Excluded by title and abstract
1182	Inflammatory markers in postoperative cognitive dysfunction for patients undergoing total hip arthroplasty: a meta-analysis.	2022	Fu, Chunmei ; Lin, Jincheng ; Gong, Guoliang ; Zhong, Weibin ; Chen, Haihong ; Luo, Xiaowei	Aging Clinical & Experimental Research	Excluded	Wrong study design
1183	Influence of Cognitive Impairment on Mobility Recovery of Patients With Hip Fracture.	2017	Ariza-Vega, Patrocinio ; Lozano-Lozano, Mario ; Olmedo-Requena, Rocío ; Martín-Martín, Lydia ; Jiménez-Moleón, José Juan	American journal of physical medicine & rehabilitation	Excluded	Excluded by title and abstract
1184	Influence of Cognitive Impairment on Mobility Recovery of Patients With Hip Fracture.	2017	Ariza-Vega, Patrocinio ; Lozano-Lozano, Mario ; Olmedo-Requena, Rocío ; Martín-Martín, Lydia ; Jiménez-Moleón, José Juan	American Journal of Physical Medicine & Rehabilitation	Excluded	Duplicate article
1185	Influence of cognitive impairment on mortality, complications and functional outcome after hip fracture: Dementia as a risk factor for sepsis and urinary infection.	2020	Delgado, A ; Cordero G-G, E ; Marcos, S ; Cordero-Ampuero, J	Injury	Excluded	Excluded by title and abstract
1186	Influence of cognitive impairment on mortality, complications and functional outcome after hip fracture: Dementia as a risk factor for sepsis and urinary infection.	2020	Delgado, A ; Cordero G-G, E ; Marcos, S ; Cordero-Ampuero, J	Injury	Excluded	Duplicate article
1187	Influence of comorbidities on functional outcomes in patients with surgically treated fragility hip fractures: a retrospective cohort study.	2021	Yoon, Soo Hoon ; Kim, Bo Ryun ; Lee, Sang Yoon ; Beom, Jaewon ; Choi, Jun Hwan ; Lim, Jae-Young	BMC geriatrics	Excluded	Excluded by title and abstract
1188	Influence of comorbidities on functional outcomes in patients with surgically treated fragility hip fractures: a retrospective cohort study.	2021	Yoon, Soo Hoon ; Kim, Bo Ryun ; Lee, Sang Yoon ; Beom, Jaewon ; Choi, Jun Hwan ; Lim, Jae-Young	BMC Geriatrics	Excluded	Duplicate article
1189	Influence of different approaches of aortic valve replacement on the incidence of post-operative delirium in intermediate risk patients - a matched pair analysis.	2015	Bestehorn, Kurt ; Bestehorn, Maike ; Fleck, Eckart	Current medical research and opinion	Excluded	Excluded by title and abstract
1190	Influence of different approaches of aortic valve replacement on the incidence of post-operative delirium in intermediate risk patients - a matched pair analysis.	2015	Bestehorn, Kurt ; Bestehorn, Maike ; Fleck, Eckart	Current Medical Research & Opinion	Excluded	Duplicate article
1191	Influence of Nutritional Status on a Family-Centered Care Intervention for Older Adults with Cognitive Impairment following Hip-Fracture Surgery: Secondary Data Analysis of a Randomized Controlled Trial.	2022	Tseng, M-Y ; Liang, J ; Wu, C-C ; Cheng, H-S ; Chen, C-Y ; Lin, Y-E ; Weng, C-J ; Yu, Y-H ; Shyu, Y-I L	The journal of nutrition, health & aging	Excluded	Excluded by title and abstract
1192	Influence of Nutritional Status on a Family-Centered Care Intervention for Older Adults with Cognitive Impairment following Hip-Fracture Surgery: Secondary Data Analysis of a Randomized Controlled Trial.	2022	Tseng, M-Y ; Liang, J ; Wu, C-C ; Cheng, H-S ; Chen, C-Y ; Lin, Y-E ; Weng, C-J ; Yu, Y-H ; Shyu, Y-I L	The journal of nutrition, health & aging	Excluded	Duplicate article
1193	Influence of postoperative analgesia on systemic inflammatory response and postoperative cognitive dysfunction after femoral fractures surgery: a randomized controlled trial.	2019	Kristek, Gordana ; Radoš, Ivan ; Kristek, Dalibor ; Kapural, Leonardo ; Nešković, Nenad ; Škiljić, Sonja ; Horvat, Vesna ; Mandić, Sanja ; Haršanji-Drenjančević, Ivana	Regional anesthesia and pain medicine	Excluded	Excluded by title and abstract
1194	Influence of postoperative analgesia on systemic inflammatory response and postoperative cognitive dysfunction after femoral fractures surgery: a randomized controlled trial.	2019	Kristek, Gordana ; Radoš, Ivan ; Kristek, Dalibor ; Kapural, Leonardo ; Nešković, Nenad ; Škiljić, Sonja ; Horvat, Vesna ; Mandić, Sanja ; Haršanji-Drenjančević, Ivana	Regional Anesthesia & Pain Medicine	Excluded	Duplicate article
1195	Influence of the timing of surgery on mortality and activity of hip fracture in elderly patients.	2009	Yonezawa, Toshiro ; Yamazaki, Ken ; Atsumi, Takashi ; Obara, Shu	Journal of orthopaedic science : official journal of the Japanese Orthopaedic Association	Excluded	Excluded by title and abstract
1196	Influences of Cognitive Function and Depressive Symptoms on Pain Trajectories During the First Year Following Hip Fracture Surgery: A Prospective Cohort Study.	2024	Liu, Hsin-Yun ; Wang, Hsiao-Ping ; Seak, Chen-June ; Wu, Chi-Chuan ; Hsu, Yung-Heng ; Lee, Sheng-Hsun ; Lin, Yueh-E ; Wang, Yi-Ting ; Shyu, Yea-Ing L	Journal of the American Medical Directors Association	Excluded	Excluded by title and abstract
1197	Informing practice.	2006	Kayyali A ; Potera C	AJN American Journal of Nursing	Excluded	Excluded by title and abstract
1198	In-hospital care, complications, and 4-month mortality following a hip or proximal femur fracture: the Spanish registry of osteoporotic femur fractures prospective cohort study.	2018	Prieto-Alhambra, Daniel ; Reyes, Carlen ; Sainz, Miguel Sanz ; González-Macías, Jesús ; Delgado, Luis Gracia ; Bouzón, Cristina Alonso ; Gañan, Sarah Mills ; Miedes, Damián Mifsut ; Vaquero-Cervino, Eduardo ; Bardaji, Manuel Francisco Bravo ; Herrando, Laura Ezquerra ; Baztán, Fátima Brañas ; Ferrer, Bartolomé Lladó ; Perez-Coto, Ivan ; Bueno, Gaspar Adrados ; Mora-Fernandez, Jesús ; Doñate, Tere…	Archives of osteoporosis	Excluded	Excluded by title and abstract
1199	In-hospital complications following total knee and hip arthroplasty in patients with human immunodeficiency virus.	2022	Akkaya, Mustafa ; Buday, Zoltan ; Akcaalan, Serhat ; Linke, Philip ; Gehrke, Thorsten ; Citak, Mustafa	Joint diseases and related surgery	Excluded	Excluded by title and abstract
1200	In-Hospital Delirium as a Prognostic Factor for New Cognitive Disorder in a 1-Year Post-Hip Fracture Follow-Up.	2021	Jaatinen, Roope ; Luukkaala, Tiina ; Hongisto, Markus T ; Helminen, Heli ; Nuotio, Maria S	Dementia and geriatric cognitive disorders	Excluded	Excluded by title and abstract
1201	In-Hospital Haloperidol Use and Perioperative Changes in QTc-Duration.	2015	Blom, M T ; Jansen, S ; de Jonghe, A ; van Munster, B C ; de Boer, A ; de Rooij, S E ; Tan, H L ; van der Velde, N	The journal of nutrition, health & aging	Excluded	Excluded by title and abstract
1202	In-hospital outcomes after transcatheter or surgical aortic valve replacement in younger patients less than 75 years old: a propensity-matched comparison.	2018	Eggebrecht, Holger ; Bestehorn, Kurt ; Rassaf, Tienush ; Bestehorn, Maike ; Voigtlﾃ､nder, Thomas ; Fleck, Eckhard ; Schﾃ､chinger, Volker ; Schmermund, Axel ; Mehta, Rajendra H	EuroIntervention : journal of EuroPCR in collaboration with the Working Group on Interventional Cardiology of the European Society of Cardiology	Excluded	Excluded by title and abstract
1203	In-hospital outcomes of patients undergoing concomitant aortic and mitral valve replacement in Germany.	2022	Kreibich, Maximilian ; Kaier, Klaus ; von Zur Mühlen, Constantin ; Siepe, Matthias ; Zehender, Manfred ; Bode, Christoph ; Beyersdorf, Friedhelm ; Stachon, Peter ; Bothe, Wolfgang	Interactive cardiovascular and thoracic surgery	Excluded	Excluded by title and abstract
1204	In-hospital outcomes of self-expanding and balloon-expandable transcatheter heart valves in Germany.	2021	Stachon, Peter ; Hehn, Philip ; Wolf, Dennis ; Heidt, Timo ; Oettinger, Vera ; Zehender, Manfred ; Bode, Christoph ; von Zur Mühlen, Constantin ; Kaier, Klaus	Clinical research in cardiology : official journal of the German Cardiac Society	Excluded	Excluded by title and abstract
1205	Initiation of Antidepressant Medication After Hip Fracture in Community-Dwelling Older Adults.	2015	Iaboni, Andrea ; Seitz, Dallas P. ; Fischer, Hadas D. ; Diong, Christina C. ; Rochon, Paula A. ; Flint, Alastair J.	American Journal of Geriatric Psychiatry	Excluded	Excluded by title and abstract
1206	Innominate artery cannulation: an alternative to femoral or axillary cannulation for arterial inflow in proximal aortic surgery.	2013	Preventza, Ourania ; Bakaeen, Faisal G ; Stephens, Elizabeth H ; Trocciola, Susan M ; de la Cruz, Kim I ; Coselli, Joseph S	The Journal of thoracic and cardiovascular surgery	Excluded	Excluded by title and abstract
1207	Inpatient falls and injuries in older patients treated for femoral neck fracture.	2006	Stenvall, Michael ; Olofsson, Birgitta ; Lundström, Maria ; Svensson, Olle ; Nyberg, Lars ; Gustafson, Yngve	Archives of gerontology and geriatrics	Excluded	Excluded by title and abstract
1208	In-patient international normalized ratio self-testing instruction after mechanical heart valve implantation.	2008	Thompson, Jess L ; Sundt, Thoralf M ; Sarano, Maurice E ; Santrach, Paula J ; Schaff, Hartzell V	The Annals of thoracic surgery	Excluded	Excluded by title and abstract
1209	Insights from the design and implementation of a single-entry model of referral for total joint replacement surgery: Critical success factors and unanticipated consequences.	2018	Damani, Zaheed ; MacKean, Gail ; Bohm, Eric ; Noseworthy, Tom ; Wang, Jenney Meng Han ; DeMone, Brie ; Wright, Brock ; Marshall, Deborah A	Health policy (Amsterdam, Netherlands)	Excluded	Excluded by title and abstract
1210	Insights from the design and implementation of a single-entry model of referral for total joint replacement surgery: Critical success factors and unanticipated consequences.	2018	Damani, Zaheed ; MacKean, Gail ; Bohm, Eric ; Noseworthy, Tom ; Wang, Jenney Meng Han ; DeMone, Brie ; Wright, Brock ; Marshall, Deborah A.	Health Policy	Excluded	Duplicate article
1211	Instability after hip hemiarthroplasty for femoral neck fracture: an unresolved problem.	2022	Falsetto, Amedeo ; Dobransky, Johanna ; Kreviazuk, Cheryl ; Papp, Steven ; Beaulé, Paul E ; Grammatopoulos, George	Canadian journal of surgery. Journal canadien de chirurgie	Excluded	Excluded by title and abstract
1212	Instability after hip hemiarthroplasty for femoral neck fracture: an unresolved problem.	2022	Falsetto, Amedeo ; Dobransky, Johanna ; Kreviazuk, Cheryl ; Papp, Steven ; Beaulﾃｩ, Paul E ; Grammatopoulos, George	Canadian Journal of Surgery	Excluded	Duplicate article
1213	Insulin resistance and osteocalcin associate with the incidence and severity of postoperative delirium in elderly patients undergoing joint replacement.	2024	Yang Mi ; Ouyang Wen ; Zhou Lei ; Long Ge ; Liu Xing ; He Xi	Geriatrics & Gerontology International	Excluded	Excluded by title and abstract
1214	Insulin resistance plays a potential role in postoperative cognitive dysfunction in patients following cardiac valve surgery.	2017	Tang, Ni ; Jiang, Rongrong ; Wang, Xiaobin ; Wen, Jian ; Liu, Li ; Wu, Jiali ; Zhang, Chunxiang	Brain research	Excluded	Excluded by title and abstract
1215	Intensive In-Hospital Rehabilitation After Hip Fracture Surgery and Activities of Daily Living in Patients With Dementia: Retrospective Analysis of a Nationwide Inpatient Database.	2019	Kazuaki Uda ; Hiroki Matsui ; Kiyohide Fushimi ; Hideo Yasunaga	Archives of Physical Medicine & Rehabilitation	Excluded	Excluded by title and abstract
1216	Intensive In-hospital Rehabilitation After Hip Fracture Surgery and Activities ofﾂDaily Living in Patients With Dementia: Retrospective Analysis ofﾂa Nationwide Inpatient Database...Uda K, Matsui H, Fushimi K, et al. Intensive In-Hospital Rehabilitation After Hip Fracture Surgery and Activities of Daily Living in Patients With Dementia: Retrospective Analysis of a Nationwide Inpatient Database.…	2020	Ikeda, Takaaki ; Tsuboya, Toru	Archives of Physical Medicine & Rehabilitation	Excluded	Excluded by title and abstract
1217	Intensive Inpatient vs. Home-Based Rehabilitation After Hip Fracture in the Elderly Population.	2020	Levi, Yael ; Punchik, Boris ; Zikrin, Evgeniya ; Shacham, David ; Katz, Dori ; Makulin, Evgeni ; Freud, Tamar ; Press, Yan	Frontiers in medicine	Excluded	Excluded by title and abstract
1218	Intensive rehabilitation after pelvic and hip fractures: a comparative retrospective study.	2024	Katz, Dori ; Geftler, Alex ; Abu-Ajaj, Ahmed ; Makulin, Evgeni ; Star, Eva ; Zikrin, Evgeniya ; Shacham, David ; Velikiy, Natalia ; Freud, Tamar ; Press, Yan	Frontiers in medicine	Excluded	Excluded by title and abstract
1219	Interactions between melatonin and estrogen may regulate cerebrovascular function in women: clinical implications for the effective use of HRT during menopause and aging.	2005	Harrod, Christopher G ; Bendok, Bernard R ; Hunt Batjer, H	Medical hypotheses	Excluded	Excluded by title and abstract
1220	Intermediate- and Long-Term Cognitive Outcomes After Cardiovascular Procedures in Older Adults: A Systematic Review.	2015	Fink, Howard A ; Hemmy, Laura S ; MacDonald, Roderick ; Carlyle, Maureen H ; Olson, Carin M ; Dysken, Maurice W ; McCarten, J Riley ; Kane, Robert L ; Garcia, Santiago A ; Rutks, Indulis R ; Ouellette, Jeannine ; Wilt, Timothy J	Annals of internal medicine	Excluded	Excluded by title and abstract
1221	Internal fixation implants for intracapsular hip fractures in older adults.	2021	Lewis, Sharon R ; Macey, Richard ; Eardley, Will Gp ; Dixon, Ján Robert ; Cook, Jonathan ; Griffin, Xavier L	The Cochrane database of systematic reviews	Excluded	Excluded by title and abstract
1222	Internal fixation of femoral neck fractures. A follow-up study of 118 cases.	1987	Stappaerts, K H ; Broos, P L	Acta chirurgica Belgica	Excluded	Excluded by title and abstract
1223	Internal fixation versus cemented hemiarthroplasty for displaced femoral neck fractures in patients with severe cognitive dysfunction: a randomized controlled trial.	2013	Hedbeck, Carl-Johan ; Inngul, Christian ; Blomfeldt, Richard ; Ponzer, Sari ; Törnkvist, Hans ; Enocson, Anders	Journal of orthopaedic trauma	Excluded	Excluded by title and abstract
1224	Internal fixation versus cemented hemiarthroplasty for displaced femoral neck fractures in patients with severe cognitive dysfunction: a randomized controlled trial.	2013	Hedbeck, Carl-Johan ; Inngul, Christian ; Blomfeldt, Richard ; Ponzer, Sari ; Törnkvist, Hans ; Enocson, Anders	Journal of Orthopaedic Trauma	Excluded	Duplicate article
1225	Interplay between orthopedic interventions and dementia: Dementia risk after total knee replacement.	2024	Chang, Hui-Chin ; Tsai, Ru-Yin ; Li, Chen-Pi ; Liao, Wen-Chieh ; Wu, Chih-Lung ; Chen, Shiu-Jau ; Gau, Shuo-Yan	Alzheimer's & dementia : the journal of the Alzheimer's Association	Excluded	Excluded by title and abstract
1226	Interventions for preventing delirium in hospitalised patients.	2007	Siddiqi, N ; Stockdale, R ; Britton, A M ; Holmes, J	The Cochrane database of systematic reviews	Excluded	Excluded by title and abstract
1227	Interventions for preventing delirium in hospitalised patients.	2007	Siddiqi N ; Holt R ; Britton AM ; Holmes J	Cochrane Database of Systematic Reviews	Excluded	Duplicate article
1228	Interventions for reducing red blood cell transfusion in adults undergoing hip fracture surgery: an overview of systematic reviews.	2023	Lewis, Sharon R ; Pritchard, Michael W ; Estcourt, Lise J ; Stanworth, Simon J ; Griffin, Xavier L	The Cochrane database of systematic reviews	Excluded	Excluded by title and abstract
1229	Intra-articular calcifications following arthroscopic ACL reconstruction: prevalence and possible significance.	2014	Seeger, Leanne L ; Sako, Eric ; Motamedi, Kambiz ; Levine, Benjamin D ; Hame, Sharon L	Skeletal radiology	Excluded	Excluded by title and abstract
1230	Intra-articular calcifications following arthroscopic ACL reconstruction: prevalence and possible significance.	2014	Seeger, Leanne L ; Sako, Eric ; Motamedi, Kambiz ; Levine, Benjamin D ; Hame, Sharon L	Skeletal Radiology	Excluded	Duplicate article
1231	Intraarticular placement of Kurosaka interference screws.	1994	Franco, M G ; Bach, B R, Jr ; Bush-Joseph, C A	Arthroscopy : the journal of arthroscopic & related surgery : official publication of the Arthroscopy Association of North America and the International Arthroscopy Association	Excluded	Excluded by title and abstract
1232	Intra-articular venous malformations of the knee.	2012	Dalmonte, Pietro ; Granata, Claudio ; Fulcheri, Ezio ; Vercellino, Nadia ; Gregorio, Sandro ; Magnano, Gianmichele	Journal of pediatric orthopedics	Excluded	Excluded by title and abstract
1233	Intranasal dexmedetomidine improves postoperative sleep quality in older patients with chronic insomnia: a randomized double-blind controlled trial.	2023	Wu, Jinghan ; Liu, Xingyang ; Ye, Chunyan ; Hu, Jiajia ; Ma, Daqing ; Wang, E	Frontiers in pharmacology	Excluded	Excluded by title and abstract
1234	Intraoperative 5-HT3 receptor antagonists decrease the prevalence of postoperative delirium in older adults undergoing hip fracture surgery: a single-center retrospective study.	2023	Shin, Hyun-Jung ; Park, Ji In ; Lee, Sohyun ; Hwang, Jung-Won ; Na, Hyo-Seok	Journal of anesthesia	Excluded	Outcome was not a risk factor
1235	Intraoperative allogeneic transfusion is associated with postoperative delirium in older patients after total knee and hip arthroplasty.	2023	OuYang, Chun-Lei ; Hao, Xin-Yu ; Yu, Yao ; Lou, Jing-Sheng ; Cao, Jiang-Bei ; Yu, Ying-Qun ; Mi, Wei-Dong	Frontiers in surgery	Excluded	Comparison not based on delirium
1236	Intraoperative Cerebral Perfusion Disturbances During Transcatheter Aortic Valve Replacement.	2017	Fanning, Jonathon P ; Walters, Darren L ; Wesley, Allan J ; Anstey, Chris ; Huth, Samuel ; Bellapart, Judith ; Collard, Caroline ; Rapchuk, Ivan L ; Natani, Sarvesh ; Savage, Michael ; Fraser, John F	The Annals of thoracic surgery	Excluded	Excluded by title and abstract
1237	Intraoperative dexmedetomidine sedation reduces the postoperative agitated behavior in elderly patients undergoing orthopedic surgery compared to the propofol sedation.	2017	Shin, Hyun-Jung ; Koo, Bon-Wook ; Bang, Seung-Uk ; Kim, Jin-Hee ; Hwang, Jung-Won ; DO, Sang-Hwan ; Na, Hyo-Seok	Minerva anestesiologica	Excluded	Excluded by title and abstract
1238	Intraoperative Glycemic Variability and Mean Glucose are Predictors for Postoperative Delirium After Cardiac Surgery: A Retrospective Cohort Study.	2022	Choi, Hoon ; Park, Chul Soo ; Huh, Jaewon ; Koo, Jungmin ; Jeon, Joonpyo ; Kim, Eunsung ; Jung, Sangmin ; Kim, Hwan Wook ; Lim, Ju Yong ; Hwang, Wonjung	Clinical interventions in aging	Excluded	Excluded by title and abstract
1239	Intraoperative warming and post-operative cognitive dysfunction after total knee replacement.	2011	Salazar F ; Doﾃｱate M ; Boget T ; Bogdanovich A ; Basora M ; Torres F ; Fàbregas N	Acta Anaesthesiologica Scandinavica	Excluded	Excluded by title and abstract
1240	Intrathecal Morphine Is Associated with Less Delirium Following Hip Fracture Surgery: A Register Study.	2020	Koning, Mark Vincent ; van der Sijp, Max ; Stolker, Robert Jan ; Niggebrugge, Arthur	Anesthesiology and pain medicine	Excluded	Excluded by title and abstract
1241	Intrinsic capacity and recent falls in adults 80 years and older living in the community: results from the ilSIRENTE Study.	2024	Cacciatore, Stefano ; Marzetti, Emanuele ; Calvani, Riccardo ; Picca, Anna ; Salini, Sara ; Russo, Andrea ; Tosato, Matteo ; Landi, Francesco	Aging clinical and experimental research	Excluded	Excluded by title and abstract
1242	Investigation of Factors Related to the Week 1 Cumulated Ambulation Score in Patients With Proximal Femoral Fractures Post-surgery Using Decision Tree Analysis.	2024	Hiramatsu, Ryotaro ; Minata, Shohei ; Imaoka, Shinsuke	Cureus	Excluded	Excluded by title and abstract
1243	Investigation of the Effects of Dual-Task Balance Training on Gait and Balance in Transfemoral Amputees: A Randomized Controlled Trial.	2020	Demirdel, Senem ; Erbahçeci, Fatih	Archives of physical medicine and rehabilitation	Excluded	Excluded by title and abstract
1244	Is Antibiotic Prophylaxis Cost-effective for Dental Patients Following Total Knee Arthroplasty?	2019	Skaar, D D ; Park, T ; Swiontkowski, M F ; Kuntz, K M	JDR clinical and translational research	Excluded	Excluded by title and abstract
1245	Is dislocation following total hip arthroplasty caused while suffering from delirium?	2021	Kobayashi, Takaomi ; Morimoto, Tadatsugu ; Sonohata, Motoki ; Mawatari, Masaaki	Nagoya journal of medical science	Excluded	Excluded by title and abstract
1246	Is dual cup mobility better than hemiarthroplasty in patients with dementia and femoral neck fracture? A randomized controlled trial.	2019	Iorio, Raffaele ; Iannotti, Ferdinando ; Mazza, Daniele ; Speranza, Attilio ; Massafra, Carlo ; Guzzini, Matteo ; D'Arrigo, Carmelo ; Ferretti, Andrea	SICOT-J	Excluded	Excluded by title and abstract
1247	Is elective hernia repair worthwhile in old patients?	1999	Gunnarsson, U ; Degerman, M ; Davidsson, A ; Heuman, R	The European journal of surgery = Acta chirurgica	Excluded	Excluded by title and abstract
1248	Is High Body Mass Index Protective or Detrimental in Surgical Fixation of Hip Fractures?: A Spline Regression Analysis of 22,388 Patients.	2023	Emara, Ahmed K ; Oyem, Precious C ; Ferre, Alexandra ; Churchill, Jessica ; Grits, Daniel ; Ng, Mitchell ; Pan, Xuankang ; Nagy, Matthew ; Obiri-Yeboah, Derrick ; Molloy, Robert M ; Piuzzi, Nicolas S	Journal of orthopaedic trauma	Excluded	Excluded by title and abstract
1249	Is longer storage time of red blood cells really not associated with risks of delirium and complications after hip fracture surgery?	2016	Xue, Fu-Shan ; Liu, Gao-Pu ; Yang, Gui-Zhen ; Sun, Chao	Injury	Excluded	Excluded by title and abstract
1250	Is longer storage time of red blood cells really not associated with risks of delirium and complications after hip fracture surgery?	2016	Xue, Fu-Shan ; Liu, Gao-Pu ; Yang, Gui-Zhen ; Sun, Chao	Injury	Excluded	Duplicate article
1251	Is menopause withering away?	1995	Topo, P ; Hemminki, E	Journal of biosocial science	Excluded	Excluded by title and abstract
1252	Is perioperative point-of-care prothrombin time testing accurate compared to the standard laboratory test?	2009	Urwyler, Natalie ; Staub, Lukas P ; Beran, Dominik ; Deplazes, Marcus ; Lord, Sarah J ; Alberio, Lorenzo ; Theiler, Lorenz ; Greif, Robert	Thrombosis and haemostasis	Excluded	Excluded by title and abstract
1253	Is preoperative balloon aortic valvuloplasty of interest for severe aortic stenosis in hip fracture surgery?	2021	Ferré, Fabrice ; Viarnes, Morgane ; Martin, Charlotte ; Bosch, Laetitia ; Bouisset, Frédéric ; Lhermusier, Thibault ; Reina, Nicolas ; Lairez, Olivier ; Minville, Vincent	Injury	Excluded	Excluded by title and abstract
1254	Is preoperative balloon aortic valvuloplasty of interest for severe aortic stenosis in hip fracture surgery?	2021	Ferré, Fabrice ; Viarnes, Morgane ; Martin, Charlotte ; Bosch, Laetitia ; Bouisset, Frédéric ; Lhermusier, Thibault ; Reina, Nicolas ; Lairez, Olivier ; Minville, Vincent	Injury	Excluded	Duplicate article
1255	Is preoperative state anxiety a risk factor for postoperative delirium among elderly hip fracture patients?	2016	Van Grootven, Bastiaan ; Detroyer, Elke ; Devriendt, Els ; Sermon, An ; Deschodt, Mieke ; Flamaing, Johan ; Dubois, Christophe ; Milisen, Koen	Geriatrics & gerontology international	Excluded	Wrong study design
1256	Is preoperative state anxiety a risk factor for postoperative delirium among elderly hip fracture patients?	2016	Van Grootven, Bastiaan ; Detroyer, Elke ; Devriendt, Els ; Sermon, An ; Deschodt, Mieke ; Flamaing, Johan ; Dubois, Christophe ; Milisen, Koen	Geriatrics & Gerontology International	Excluded	Duplicate article
1257	Is there a difference between preoperative and postoperative delirium in elderly hip fracture patients?: A retrospective case control study.	2024	Lim, Chaemoon ; Roh, Young Ho ; Park, Yong-Geun ; Lee, Jaeryun ; Nam, Kwang Woo	Medicine	Excluded	Excluded by title and abstract
1258	Is there a higher risk of dislocation of hip hemiarthroplasty in patients with neuromuscular conditions? A clinical study of 3827 patients.	2022	Awadallah, Mahmoud ; Blanco, Jose ; Ong, Joshua ; Kumar, Niroshan ; Rajata, Pushparaj ; Parker, Martyn	Injury	Excluded	Excluded by title and abstract
1259	Is there a link between gynecologic surgeries and Alzheimer disease?	2014	Rocca, Walter A ; Henderson, Victor W	Neurology	Excluded	Excluded by title and abstract
1260	Is there a role for estrogen replacement therapy in the prevention and treatment of dementia?	1996	Birge, S J	Journal of the American Geriatrics Society	Excluded	Excluded by title and abstract
1261	It is all in the name: The importance of correct terminology in hormone replacement therapy.	2020	Pirhadi, Roxanna ; Sinai Talaulikar, Vikram ; Onwude, Joseph ; Manyonda, Isaac	Post reproductive health	Excluded	Excluded by title and abstract
1262	It's not "hip" to be delirious.	2002	Buckwalter, Kathleen C	Journal of gerontological nursing	Excluded	Excluded by title and abstract
1263	Kalça Artroplastisi Nedenli Hastane Yatıﾅ淨ｱnda Ortaya åｱkan Alzheimer Hastalıﾄ淨ｱ.	2015	Sayılır, Selçuk	Turkish Journal of Osteoporosis / Turk Osteoporoz Dergisi	Excluded	Excluded by title and abstract
1264	Ketamine for Monitored Anesthesia Care During Transcatheter Aortic Valve Replacement.	2022	Zhao, Chen B ; Yu, Jianjian ; Kong, Maiying ; Han, Jiange ; Du, Hongyin ; Huang, Jiapeng	Journal of perianesthesia nursing : official journal of the American Society of PeriAnesthesia Nurses	Excluded	Excluded by title and abstract
1265	Kidney Function Modifies the Effect of Intraoperative Opioid Dosage on Postoperative Delirium.	2021	Davani, Arman B ; Snyder, Scott H ; Oh, Esther S ; Mears, Simon C ; Crews, Deidra C ; Wang, Nae-Yuh ; Sieber, Frederick E	Journal of the American Geriatrics Society	Excluded	Comparison not based on delirium
1266	Kidney Function Modifies the Effect of Intraoperative Opioid Dosage on Postoperative Delirium.	2021	Davani, Arman B. ; Snyder, Scott H. ; Oh, Esther S. ; Mears, Simon C. ; Crews, Deidra C. ; Wang, Nae窶榛uh ; Sieber, Frederick E.	Journal of the American Geriatrics Society	Excluded	Duplicate article
1267	Kinematic strategies for obstacle-crossing in older adults with mild cognitive impairment.	2022	Lu, Shiuan-Huei ; Kuan, Yi-Chun ; Wu, Kuan-Wen ; Lu, Hsuan-Yu ; Tsai, Yu-Lin ; Chen, Hsiang-Ho ; Lu, Tung-Wu	Frontiers in aging neuroscience	Excluded	Excluded by title and abstract
[truncated: 1,332 more rows]
