# Supplementary material for: Risk factors for postoperative delirium in patients undergoing orthopedic procedures: a systematic review and meta-analysis
Source: PLoS One. 2025 Apr 1;20(4):e0321025. doi: 10.1371/journal.pone.0321025 (PMC11961132; doi:10.1371/journal.pone.0321025)
Supplement: S3 Table — (XLSX) [file pone.0321025.s003.xlsx]

## Sheet: S3
Risk factors	Author	Number of patients with delirium	Delirium group mean	Delirium group standard deviation	Delirium group; Yes (n)	Delirium group; No (n)	Number of patients without delirium	No Delirium group mean	No Delirium group standard deviation	No Delirium group; Yes (n)	No Delirium group; No (n)
Admission to operation duration (ｈ)	Rui He	182	59.14	21.16			598	61.14	21.59
	Franklin Santana Santos	19	36.7	31.6			15	29.6	17.5
	Hongling Nie	16	227.9	42.9			107	185.5	12.2
age	Bingbing Li MM	128	84.601	5.255			256	71.039	8.733
	Rui He	182	75.77	8.57			598	73.28	7.44
	Peter H Bisschop	70	85.1	6.7			73	82.6	6.9
	Louis de Jong	121	84	8			342	80	8
	Eveline de Haan	326	85	7			1725	79	11
	Maria Elizabet Furlaneto	30	82.5	8			73	80.1	8.5
	Dequn Kong	32	78.84	7.36			213	71.21	5.83
	Nagakiran K. Venkatakrishnaiah	49	71.57	7.9			61	68	6.9
	Chen-Guang Wang	59	81.9	5.4			247	76.4	8.1
	Hongling Nie	16	75	2			107	75.3	0.8
	E Levinoff	20	88.1	5.7			94	82.3	8.2
	Eiji Kijima	11	79.5	6.9			159	73	9
	Hailin Xing	57	74.2	5.2			106	71.8	6.4
	Wenliang Chen	35	81.8	4.9			177	72.2	5.1
	Eun-Jeong Jeon	104	83.5	6.9			127	79	8.5
	Joon Yub Kim	37	81.8	6.8			37	80.8	6.7
	Lin Zhang	42	70.29	5.03			226	66.56	5.87
	Aysha Rajeev	175	84.82	16.84			423	81.23	17.68
	Zhe Chu	74	67.9	3.95			388	67.4	2.57
	Weifang Xu	82	79.5	5.33			486	70.2	5.08
	Ling-Xia Song	79	75.59	4.27			367	68.78	5.25
	Xiao-Hong Liu	32	79.81	9.04			65	75.22	8.3
	Yaya Wang	26	78.56	7.31			125	63.31	2.65
	Julia Riemenschneider	75	84.8	8.6			337	80.6	9.6
	Wenhao Hu	49	71.51	6.93			205	67.25	5.02
Anesthesia duration (m)	Rui He	182	102.23	18.15			598	99.53	18.41
	Maria Elizabet Furlaneto	30	201.93	44.55			73	191.14	58.72
	Chen-Guang Wang	59	157.7	50.9			247	150.3	33.4
	Franklin Santana Santos	19	60.9	14.4			15	67.2	28.1
	Joon Yub Kim	37	128.6	28.2			37	125	23.9
	Yaya Wang	26	107.45	30.56			125	105.21	32.33
	Wenhao Hu	49	138.6	39			205	127.2	35.4
Blood loss	Bingbing Li MM	128	154.609	130.739			256	205.75	166.616
	Dequn Kong	32	455.07	62.85			213	369.12	58.23
	Ye Wang	52	210.19	236.22			220	212.02	291.72
	Chen-Guang Wang	59	127.1	95.2			247	105.1	33.4
	Franklin Santana Santos	19	149.7	201.1			15	162.3	191
	Hongling Nie	16	227.7	40.8			107	268.5	25.9
	Eiji Kijima	11	543	169			159	741	594
	Hailin Xing	57	295.3	134.5			106	274.7	122.7
	Wenliang Chen	35	2002	295			177	1930	316
	Zhe Chu	74	285.3	44.28			388	267.18	40.92
	Ling-Xia Song	79	68.1	19.67			367	67.04	19.64
	Yaya Wang	26	274	35			125	270	38
Blood transfusion	Ye Wang	52			27	25	220			116	104
	Eun-Jeong Jeon	104			86	18	127			71	56
	Ling-Xia Song	79			11	68	367			22	345
	Xiao-Hong Liu	32			5	27	65			6	59
Blood transfusion volume	Chen-Guang Wang	59	1.4	2.1			247	0.5	1
	Hailin Xing	57	265.4	161.2			106	248.7	130.1
	Joon Yub Kim	37	503.22	537.88			37	548.57	602.78
BMI	Dequn Kong	32	25.32	3.56			213	21.2	2.98
	Ye Wang	52	23.56	3.22			220	23.73	3.04
	Chen-Guang Wang	59	22.2	3.2			247	22.7	3.2
	Hailin Xing	57	22.6	3.1			106	22.3	2.8
	Wenliang Chen	35	25.3	3.7			177	25.5	4.5
	Joon Yub Kim	37	22.1	4			37	23.3	4.3
	Lin Zhang	42	24.27	3.18			226	24.04	3.29
	Zhe Chu	74	20.6	3.04			388	22.2	2.99
	Weifang Xu	82	22.3	3.15			486	22.4	2.93
	Xiao-Hong Liu	32	21.63	3.05			65	21.73	3.16
	Yaya Wang	26	24.79	1.82			125	25.12	1.94
	Wenhao Hu	49	24.21	3.29			205	24.99	3.38
Cardiovascular disease	Louis de Jong	121			79	42	342			204	138
	Eveline de Haan	326			225	101	1725			1040	685
	Aysha Rajeev	175			125	50	423			277	146
	Julia Riemenschneider	75			11	64	337			34	303
Cerebrovascular accident	Louis de Jong	121			13	108	342			29	313
	Eveline de Haan	326			34	292	1725			223	1502
	Ye Wang	52			6	46	220			23	197
	Aysha Rajeev	175			55	120	423			102	321
	Ling-Xia Song	79			21	58	367			34	333
Charlson Comorbidity Index	Peter H Bisschop	70	6.2	1.7			73	5	2.5
	Eveline de Haan	326	5.4	1.7			1725	4.7	1.9
	Hongling Nie	16	1.3	0.4			107	1.5	0.2
Complication	Peter H Bisschop	70			35	35	73			22	51
	E Levinoff	20			20	0	94			42	52
COPD	Louis de Jong	121			13	108	342			37	305
	Eveline de Haan	326			45	281	1725			213	1512
	Franklin Santana Santos	19			4	15	15			4	11
	Aysha Rajeev	175			49	126	423			128	295
	Ling-Xia Song	79			17	62	367			16	351
	Julia Riemenschneider	75			5	70	337			21	316
Coronary heart disease	Bingbing Li MM	128			19	109	256			25	231
	Chen-Guang Wang	59			35	24	247			187	60
	Hailin Xing	57			9	48	106			12	94
	Ling-Xia Song	79			14	65	367			33	334
Dementia	Louis de Jong	121			49	72	342			55	287
	Eveline de Haan	326			113	213	1725			318	1407
	Franklin Santana Santos	19			9	10	15			2	13
	Wenliang Chen	35			8	27	177			2	175
DHS	Franklin Santana Santos	19			7	12	15			7	8
	Aysha Rajeev	175			46	129	423			82	341
Diabetes	Bingbing Li MM	128			26	102	256			82	174
	Rui He	182			79	103	598			201	397
	Peter H Bisschop	70			15	55	73			10	63
	Louis de Jong	121			31	90	342			60	282
	Eveline de Haan	326			57	269	1725			321	1404
	Dequn Kong	32			13	19	213			78	135
	Nagakiran K. Venkatakrishnaiah	49			28	21	61			17	44
	Ye Wang	52			25	27	220			41	179
	Chen-Guang Wang	59			36	23	247			192	55
	Franklin Santana Santos	19			2	17	15			13	2
	Eiji Kijima	11			2	9	159			25	134
	Hailin Xing	57			12	45	106			20	86
	Eun-Jeong Jeon	104			36	68	127			16	111
	Lin Zhang	42			13	29	226			24	202
	Zhe Chu	74			46	28	388			75	313
	Weifang Xu	82			22	60	486			125	361
	Ling-Xia Song	79			22	57	367			44	323
	Xiao-Hong Liu	32			4	28	65			9	56
	Yaya Wang	26			8	18	125			39	86
	Julia Riemenschneider	75			12	63	337			70	267
	Wenhao Hu	49			6	43	205			26	179
	Maria Elizabet Furlaneto	30	2.7	1.64			73	2.53	1.53
	E Levinoff	20	5	2.1			94	4.8	2.4
Drugs	Maria Elizabet Furlaneto	30	2.83	2.18			73	2.3	2.02
	E Levinoff	20	5.7	3.6			94	6.9	4
DVT	Chen-Guang Wang	59			15	44	247			52	195
	Hailin Xing	57			5	52	106			10	96
	Yaya Wang	26			1	25	125			3	122
Femoral neck	Peter H Bisschop	70			29	41	73			36	37
	Eveline de Haan	326			199	127	1725			984	741
	Dequn Kong	32			13	19	213			81	132
	Hongling Nie	16			11	5	107			52	55
	E Levinoff	20			8	12	94			44	50
	Hailin Xing	57			31	26	106			51	55
	Wenliang Chen	35			16	19	177			29	148
	Joon Yub Kim	37			12	25	37			10	27
	Zhe Chu	74			36	38	388			192	196
	Weifang Xu	82			30	52	486			183	303
Fracture pattern：Extracapsular	Nagakiran K. Venkatakrishnaiah	49			34	15	61			43	18
	Aysha Rajeev	175			108	67	423			152	271
Fracture pattern：Intracapsular	Nagakiran K. Venkatakrishnaiah	49			15	34	61			18	43
	Aysha Rajeev	175			67	108	423			271	152
General Anesthesia	Bingbing Li MM	128			34	132	256			46	212
	Dequn Kong	32			13	19	213			89	124
	Ye Wang	52			25	27	220			69	151
	Hailin Xing	57			33	24	106			44	62
	Wenliang Chen	35			6	29	177			36	141
	Eun-Jeong Jeon	104			6	98	127			5	122
	Aysha Rajeev	175			139	36	423			322	101
	Weifang Xu	82			35	47	486			194	292
Hemiarthroplasty	Bingbing Li MM	128			113	15	256			82	174
	Hongling Nie	16			2	14	107			27	80
	Aysha Rajeev	175			97	78	423			234	189
History of delirium	Dequn Kong	32			17	15	213			19	194
	Zhe Chu	74			38	36	388			19	369
	Weifang Xu	82			38	44	486			41	445
Hyperlipidemia	Rui He	182			104	78	598			364	234
	Dequn Kong	32			14	18	213			82	131
	Hailin Xing	57			6	51	106			9	97
	Zhe Chu	74			14	60	388			71	317
	Weifang Xu	82			13	69	486			79	407
Hypertension	Bingbing Li MM	128			69	59	256			137	119
	Rui He	182			123	59	598			404	194
	Dequn Kong	32			21	11	213			110	103
	Nagakiran K. Venkatakrishnaiah	49			17	32	61			15	46
	Chen-Guang Wang	59			27	32	247			147	100
	Eiji Kijima	11			9	2	159			86	73
	Hailin Xing	57			16	41	106			27	79
	Eun-Jeong Jeon	104			37	67	127			35	92
	Lin Zhang	42			11	31	226			23	203
	Zhe Chu	74			53	21	388			280	108
	Weifang Xu	82			43	39	486			260	226
	Ling-Xia Song	79			14	65	367			43	324
	Xiao-Hong Liu	32			14	18	65			31	34
	Yaya Wang	26			14	12	125			72	53
	Julia Riemenschneider	75			46	29	337			201	136
	Wenhao Hu	49			16	33	205			65	140
Internal fixation	Peter H Bisschop	70			44	26	73			41	32
	Hongling Nie	16			8	8	107			55	52
	Hailin Xing	57			8	49	106			23	83
Intertrochanteric	Hongling Nie	16			5	11	107			55	52
	E Levinoff	20			10	10	94			43	51
	Peter H Bisschop	70			37	33	73			30	43
	Dequn Kong	32			18	14	213			129	84
	Hailin Xing	57			26	31	106			55	51
	Joon Yub Kim	37			25	12	37			27	10
	Zhe Chu	74			38	36	388			196	192
	Weifang Xu	82			51	31	486			299	187
Left	Nagakiran K. Venkatakrishnaiah	49			23	26	61			32	29
	Franklin Santana Santos	19			11	8	15			9	6
Length of hospital stay (Day)	Bingbing Li MM	128	16.234	16.048			256	15.973	7.93
	Maria Elizabet Furlaneto	30	26.27	30.1			73	14.38	8.8
	Chen-Guang Wang	59	24.2	15.1			247	16	7.2
	E Levinoff	20	24.1	16.9			94	12.7	10.1
	Hailin Xing	57	14.8	5.9			106	13.7	5.1
	Eun-Jeong Jeon	104	29.77	13.81			127	27.49	10.22
	Yaya Wang	26	10.89	1.65			125	9.82	2.11
Male	Bingbing Li MM	128			35	93	256			82	174
	Rui He	182			83	99	598			296	302
	Peter H Bisschop	70			17	53	73			26	47
	Louis de Jong	121			40	81	342			113	229
	Eveline de Haan	326			136	190	1725			520	1205
	Maria Elizabet Furlaneto	30			5	25	73			13	60
	Dequn Kong	32			12	20	213			84	129
	Nagakiran K. Venkatakrishnaiah	49			27	22	61			43	18
	Chen-Guang Wang	59			23	36	247			81	166
	Franklin Santana Santos	19			6	13	15			3	12
	Hongling Nie	16			4	12	107			34	73
	E Levinoff	20			5	15	94			25	69
	Eiji Kijima	11			2	9	159			30	129
	Hailin Xing	57			25	32	106			45	61
	Wenliang Chen	35			10	25	177			45	132
	Eun-Jeong Jeon	104			32	72	127			37	90
	Joon Yub Kim	37			12	25	37			11	26
	Lin Zhang	42			14	28	226			80	146
	Aysha Rajeev	175			68	107	423			124	299
	Zhe Chu	74			23	41	388			114	274
	Weifang Xu	82			29	53	486			185	301
	Ye Wang	52			15	37	220			63	157
	Ling-Xia Song	79			35	44	367			153	214
	Xiao-Hong Liu	32			13	19	65			12	53
	Yaya Wang	26			14	12	125	69	56
	Julia Riemenschneider	75			27	48	337			111	226
	Wenhao Hu	49			14	35	205			73	132
Malignancy in <20 years	Louis de Jong	121			18	103	342			54	288
	Eveline de Haan	326			59	267	1725			262	1463
Myocardial infarction	Louis de Jong	121			14	107	342			36	306
	Eveline de Haan	326			38	288	1725			138	1587
Obesity	Louis de Jong	121			11	110	342			37	305
	Eveline de Haan	326			17	309	1725			124	1601
Parkinson	Louis de Jong	121			7	114	342			15	327
	Eveline de Haan	326			32	294	1725			67	1658
Pneumonia	Hailin Xing	57			6	51	106			10	96
	Joon Yub Kim	37			7	30	37			5	32
Polypharmacy	Louis de Jong	121			69	52	342			176	166
	Eveline de Haan	326			212	114	1725			939	786
Postoperative Hemoglobin	Chen-Guang Wang	59	9.4	1.9			247	9.7	1.6
	Eiji Kijima	11	9.9	1.6			159	11	1.4
	Xiao-Hong Liu	32	9.15	2.03			65	9.91	1.88
	Yaya Wang	26	11.054	0.237			125	11.127	0.289
	Julia Riemenschneider	75	9.93	1.4			337	10.1	1.5
Preadmission cognitive impairment	Peter H Bisschop	70			46	24	73			14	59
	E Levinoff	20			13	7	94			24	70
	Joon Yub Kim	37			9	28	37			6	31
	Zhe Chu	74			1	73	388			5	383
Preoperative Albumin	Maria Elizabet Furlaneto	30	34.6	5.1			73	35	4.7
	Dequn Kong	32	38.05	6.22			213	44.96	5.34
	Chen-Guang Wang	59	36.5	3.7			247	37.8	4
	Hailin Xing	57	36	5			106	38	6
	Lin Zhang	42	39.16	6.99			226	43.17	4.13
	Weifang Xu	82	37.25	5.18			486	43.39	4.96
Preoperative Blood sugar	Dequn Kong	32	7.42	1.08			213	7.51	1.33
	Weifang Xu	82	7.73	1.29			486	7.69	1.03
	Xiao-Hong Liu	32	6.18	1.79			65	6.89	1.9
Preoperative Creatinine Clearance	Maria Elizabet Furlaneto	30	43.44	16.82			73	47	21.06
	Dequn Kong	32	76.95	8.31			213	75.32	8.84
	Hailin Xing	57	74.1	25.4			106	69.7	21.5
	Weifang Xu	82	77.29	9.06			486	75.13	9.15
Preoperative CRP	Rui He	182	1.38	0.54			598	1.35	0.5
	Hongling Nie	16	13	1.2			107	11.9	0.5
	Lin Zhang	42	20.33	32.75			226	8	17.68
	Xiao-Hong Liu	32	28.57	33.05			65	24.15	24.41
	Julia Riemenschneider	75	3	5			337	2.7	4.3
Preoperative FT3	Dequn Kong	32	3.13	0.97			213	3.3	0.83
	Weifang Xu	82	3.01	0.65			486	3.31	0.64
Preoperative HCT	Chen-Guang Wang	59	33.5	4.9			247	35.2	5.2
	Eiji Kijima	11	34.8	4.7			159	39.7	3.9
Preoperative Hemoglobin	Maria Elizabet Furlaneto	30	11.97	1.84			73	11.43	1.8
	Dequn Kong	32	12.203	1.974			213	12.084	1.409
	Chen-Guang Wang	59	11.3	1.6			247	12	5.5
	Franklin Santana Santos	19	12	10.5			15	11.8	17.5
	Eiji Kijima	11	11.6	1.7			159	13.2	1.4
	Hailin Xing	57	12.4	1.8			106	11.7	1.6
	Joon Yub Kim	37	11.6	1.7			37	11.7	1.6
	Lin Zhang	42	12.771	1.466			226	12.904	1.812
	Weifang Xu	82	12.104	1.437			486	12.118	1.52
	Xiao-Hong Liu	32	10.18	2.05			65	11.06	2.14
	Julia Riemenschneider	75	12.4	1.9			337	12.2	1.9
Preoperative Lymphocyte count	Rui He	182	1.4	0.58			598	1.4	0.51
	Hailin Xing	57	2.3	1			106	1.9	0.9
	Lin Zhang	42	1.77	0.49			226	1.7	0.55
Preoperative MMSE score	Rui He	182	27.36	1.73			598	27.63	1.75
	Maria Elizabet Furlaneto	30	12.07	9.04			73	17.74	8.78
	Hailin Xing	57	25.6	1.1			106	26.1	1.4
	Yaya Wang	26	24.45	1.26			125	26.23	1.38
Preoperative NLR value	Rui He	182	4.67	1.62			598	2.68	1.26
	Lin Zhang	42	2.54	1.17			226	2.96	2.63
Preoperative PaCO2	Dequn Kong	32	33.82	5.78			213	32.41	6.05
	Weifang Xu	82	32.48	3.18			486	33.24	4.1
	Xiao-Hong Liu	32	37.91	6.13			65	37.91	4.96
Preoperative PaO2	Dequn Kong	32	84.36	12.65			213	86.89	15.11
	Weifang Xu	82	83.32	19.06			486	84.18	17.06
	Xiao-Hong Liu	32	73.06	11.76			65	74.2	10.77
Preoperative Platelet count	Hailin Xing	57	189.4	50.5			106	201.4	68.7
	Lin Zhang	42	189.23	51.85			226	189.1	57.03
Preoperative T3	Dequn Kong	32	1.41	0.12			213	1.38	0.11
	Weifang Xu	82	1.32	0.11			486	1.33	0.15
Preoperative T4	Dequn Kong	32	95.03	12.54			213	96.23	14.04
	Weifang Xu	82	95.18	17.35			486	97.42	16.55
Preoperative TSH	Dequn Kong	32	1.62	0.22			213	2.74	0.52
	Weifang Xu	82	1.65	0.28			486	2.68	0.77
Preoperative Urea nitrogen	Dequn Kong	32	7.73	1.02			213	7.24	1.27
	Hailin Xing	57	4.5	2.1			106	4.8	2.4
	Weifang Xu	82	7.8	1.28			486	7.59	1.17
Preoperative WBC	Hailin Xing	57	7.4	2.4			106	7.6	3.1
	Lin Zhang	42	4.12	1.48			226	4.24	1.86
Previous hip fracture surgery	Louis de Jong	121			15	106	342			30	312
	Eveline de Haan	326			34	292	1725			159	1566
Right	Nagakiran K. Venkatakrishnaiah	49			26	23	61			29	32
	Franklin Santana Santos	19			8	11	15			6	9
Smoking	Rui He	182			46	136	598			168	430
	Franklin Santana Santos	19			3	16	15			1	14
	Hailin Xing	57			7	50	106			16	90
	Wenliang Chen	35			7	28	177			29	148
	Wenhao Hu	49			4	45	205			13	192
Spinal Anesthesia	Bingbing Li MM	128			132	34	256			212	46
	Peter H Bisschop	70			22	48	73			24	49
	Dequn Kong	32			19	13	213			124	89
	Ye Wang	52			27	25	220			151	69
	Hailin Xing	57			24	33	106			62	44
	Wenliang Chen	35			29	6	177			141	36
	Eun-Jeong Jeon	104			98	6	127			122	5
	Aysha Rajeev	175			36	139	423			101	322
	Weifang Xu	82			47	35	486			292	194
Subtrochanteric	E Levinoff	20			2	18	94			7	87
	Dequn Kong	32			1	31	213			3	210
	Franklin Santana Santos	19			3	16	15			0	15
	Weifang Xu	82			1	81	486			4	482
Surgery duration (m)	Rui He	182	82.56	18.14			598	79.87	18.03
	Dequn Kong	32	147.12	36.77			213	102.37	24.16
	Chen-Guang Wang	59	88.5	40.3			247	79	24.3
	Hongling Nie	16	118.8	7.4			107	122.2	4.6
	Hailin Xing	57	97.2	19.1			106	89.6	17.3
	Wenliang Chen	35	63.7	13.5			177	65.2	15.8
	Eun-Jeong Jeon	104	157.92	34.27			127	142.06	32.51
	Joon Yub Kim	37	74.4	23.7			37	77.2	26.9
	Lin Zhang	42	138.23	6.14			226	121.34	5.69
	Zhe Chu	74	127.9	13.95			388	119.2	12.04
	Ling-Xia Song	79	64.61	5.77			367	58.63	5.29
	Xiao-Hong Liu	32	99.78	37.19			65	97.48	37.91
	Yaya Wang	26	85.26	16.25			125	84.41	16.78
	Wenhao Hu	49	115.8	37.2			205	108	31.8
TIA	Louis de Jong	121			18	103	342			39	303
	Eveline de Haan	326			40	286	1725			122	1603
Time to surgery (Day)	Dequn Kong	32	1.84	1.04			213	1.77	1.16
	Chen-Guang Wang	59	5.5	3.4			247	3.7	1.7
	Joon Yub Kim	37	3.1	3.4			37	4	3.8
Total hip arthroplasty	Bingbing Li MM	128			15	113	256			174	82
	Hongling Nie	16			6	10	107			25	82
	Eun-Jeong Jeon	104			1	103	127			1	126
	Aysha Rajeev	175			2	173	423			37	386
Underweight	Louis de Jong	121			10	111	342			17	325
	Eveline de Haan	326			14	312	1725			91	1634
