# Supplementary material for: Risk factors for postoperative delirium in patients undergoing orthopedic procedures: a systematic review and meta-analysis
Source: PLoS One. 2025 Apr 1;20(4):e0321025. doi: 10.1371/journal.pone.0321025 (PMC11961132; doi:10.1371/journal.pone.0321025)
Supplement: S4 Table — (XLSX) [file pone.0321025.s004.xlsx]

## Sheet: S2
Supplemental Data 3 Result of meta-analysis for extracted risk factors for POD from studies included in meta-analysis
variable	Studies included	participantsincluded	SMD	OR	95%CI	p value	I2
Characteristics of patients
Age	25	8928	0.8		0.56–1.03	0	94.4
BMI	12	3072	-0.01		-0.24–0.23	0.938	83.8
Male	27	9224		1.08	0.94–1.23	0.278	23.4
Obesity	2	2514		0.75	0.49–1.14	0.172	0
Underweight	2	2514		1.11	0.53–2.33	0.774	55.4
Polypharmacy	2	2514		1.47	1.19–1.82	0	0
Smoking	5	1443		0.94	0.69–1.29	0.7	0
Drugs	2	217	-0.01		-0.56–0.54	0.966	65.6
Diseases	2	217	0.1		-0.22–0.42	0.546	0
Charlson Comorbidity Index	3	2317	0.08		-0.49–0.66	0.773	90.5
Cormobidity
Preadmission cognitive impairment	4	793		3.76	1.57–9.02	0.003	57
Dementia	4	2760		4	2.09–7.67	0	72.4
Hypertension	16	5047		1.1	0.95–1.27	0.198	25.3
Diabetes	21	8010		1.4	0.98–1.99	0.063	84.4
Hyperlipidemia	5	2218		0.96	0.75–1.22	0.716	0
Cerebrovascular accident	5	3830		1.24	0.99–1.55	0.061	77.2
TIA	2	2514		1.69	1.22–2.32	0.001	0
Parkinson	2	2514		2.32	1.56–3.44	0	44.8
COPD	6	4004		1.17	0.94–1.45	0.167	76.8
Cardiovascular disease	4	3524		1.4	1.16–1.68	0.001	0
Myocardial infarction	2	2514		1.4	1.01–1.95	0.047	0
Malignancy in <20 years	2	2514		1.16	0.88–1.52	0.302	0
Previous hip fracture surgery	2	2514		1.22	0.87–1.71	0.239	0
History of delirium	3	1275		12.64	8.75–18.27	0	40.5
Coronary heart disease	4	1299		1.22	0.59–2.56	0.592	77.8
Preoperative factors
MMSE score	4	1197	-0.59		-1.05–-0.13	0.012	87.8
Platelet count	2	431	-0.1		-0.33–0.13	0.414	0
WBC	2	431	-0.07		-0.3–0.16	0.563	0
Lymphocyte count	3	1211	0.16		-0.1–0.41	0.221	62.3
CRP	5	1680	0.47		0.05–0.88	0.028	89.3
NLR value	2	1048	0.66		-0.95–2.27	0.424	98.6
Haemoglobin	11	2440	-0.04		-0.21–0.14	0.694	62.3
Serum albumin level	6	1653	-0.69		-1.09–-0.29	0.001	89
Creatinine Clearance	4	1079	0.16		0–0.32	0.045	0
Blood sugar	3	910	-0.06		-0.24–0.12	0.501	29.5
Urea nitrogen	3	976	0.14		-0.13–0.41	0.308	56.4
T3	2	813	0.07		-0.26–0.39	0.682	56
T4	2	813	-0.12		-0.32–0.08	0.232	0
TSH	2	813	-1.83		-2.66–-1.01	0	91.3
FT3	2	813	-0.37		-0.62–-0.12	0.003	29.5
PaO2	3	910	-0.08		-0.27–0.09	0.34	0
PaCO2	3	910	-0.02		-0.28–0.24	0.89	45.6
HCT	2	476	-0.74		-1.63–0.15	0.102	85.1
Intraoperative factors
Hemiarthroplasty	3	1105		2.02	0.23–17.49	0.523	96.9
DHS	2	632		1.38	0.93–2.06	0.109	15.7
Internal fixation	3	429		0.96	0.6–1.54	0.878	2.7
Total hip arthroplasty	4	1336		0.33	0.05–2.33	0.265	90.4
Right	2	144		1.21	0.62–2.34	0.573	0
Left	2	144		0.83	0.43–1.6	0.573	0
Femoral neck	10	4155		1.16	0.98–1.37	0.075	45.1
Fracture pattern：Intracapsular	2	708		0.57	0.19–1.67	0.305	83
Fracture pattern：Extracapsular	2	708		1.76	0.6–5.17	0.305	83
Length of hospital stay (Day)	7	1452	0.47		0.18–0.76	0.001	82
Time to surgery	3	625	0.24		-0.44–0.91	0.492	89.9
Admission to operation duration	3	937	0.79		-0.64–2.22	0.277	96.4
duration of the procedure	14	3812	0.53		0.16–0.90	0.005	95
Anaesthesia time	7	1702	0.16		0.05–0.28	0.005	0
Blood loss	12	2968	0.08		-0.21–0.39	0.591	89.7
Blood transfusion volume	3	543	0.27		-0.21–0.74	0.269	81.9
General Anaesthesia	8	2713		1.28	1.04–1.58	0.021	0
Spinal Anaesthesia	9	2856		0.79	0.65–0.97	0.023	0
Subtrochanteric	4	961		2.22	0.79–6.25	0.132	0
Intertrochanteric	8	1892		0.98	0.77–1.24	0.863	0
Blood transfusion	4	1046		2.03	1.02–4.08	0.045	69.9
Postoperative factors
Complication	2	257		7.87	0.41–151.48	0.171	76.7
DVT	3	620		1.19	0.69–2.07	0.533	0
Pneumonia	2	237		1.27	0.56–2.86	0.559	0
Abbreviations BMI, body mass index; CI, confidential intervals; COPD, chronic obstructive pulmonary disease; CRP, C-reactive protein; DHS, dynamic hip screw; DVT, deep vein thrombosis; FT3, free triiodothyronine; HCT, haematocrit; MMSE, mini-mental state examination; NLR, neutrophil-to-lymphocyte rate; OR, odds ratio; FT3, free triiodothyronine; HCT, haematocrit; MMSE, mini-mental state examinati…
